# Supplementary material for: Poly[[μ2-aqua-μ3-(4-carb­oxy-2-propyl-1H-imidazole-5-carboxyl­ato-κ4 N 3,O 4:O 4:O 5)-sodium] hemihydrate]
Source: Acta Crystallogr Sect E Struct Rep Online. 2011 Mar 9;67(Pt 4):m408. doi: 10.1107/S1600536811007732 (PMC3099890; doi:10.1107/S1600536811007732)
Supplement: Supplementary file 2 [file e-67-0m408-Isup2.hkl]

# 
# h,k,l, Fc-squared, Fo-squared, sigma(Fo-squared) and status flag 
# 
data_I
_shelx_title ' love in C2/c' 
_shelx_refln_list_code          4 
_shelx_F_calc_maximum      228.40 
_exptl_crystal_F_000      1032.00 
_reflns_d_resolution_high  0.8405 
 
loop_ 
 _symmetry_equiv_pos_as_xyz 
 'x, y, z' 
 '-x, y, -z+1/2' 
 'x+1/2, y+1/2, z' 
 '-x+1/2, y+1/2, -z+1/2' 
 '-x, -y, -z' 
 'x, -y, z-1/2' 
 '-x+1/2, -y+1/2, -z' 
 'x+1/2, -y+1/2, z-1/2' 
 
_cell_length_a    15.4065 
_cell_length_b    15.4783 
_cell_length_c    10.7341 
_cell_angle_alpha  90.000 
_cell_angle_beta  118.364 
_cell_angle_gamma  90.000 
 
_shelx_F_squared_multiplier     1.000 
 
loop_ 
 _refln_index_h 
 _refln_index_k 
 _refln_index_l 
 _refln_F_squared_calc 
 _refln_F_squared_meas 
 _refln_F_squared_sigma 
 _refln_observed_status 
   4   0   0        1.83        9.77      4.89 o 
   6   0   0     3199.19     3345.44     76.01 o 
   8   0   0     2821.16     3193.97     68.41 o 
  10   0   0       70.99       87.41     13.03 o 
  12   0   0     2347.78     2401.45     43.50 o 
  14   0   0        6.05       14.66      5.97 o 
   1   1   0     4186.19     4330.88     42.62 o 
   3   1   0    16674.04    16431.06    253.54 o 
   5   1   0     1726.24     1728.36     34.74 o 
   7   1   0     7120.90     7406.35     75.90 o 
   9   1   0      292.34      279.27      8.97 o 
  11   1   0      374.12      377.98     11.28 o 
  13   1   0      217.90      214.10     11.98 o 
  15   1   0      270.38      314.34     27.69 o 
   0   2   0     6457.33     6472.46     76.73 o 
   2   2   0      208.46      214.86      7.65 o 
   4   2   0      921.14      865.34     17.68 o 
   6   2   0     2252.17     2603.25     31.50 o 
   8   2   0     3152.37     3275.22     42.75 o 
  10   2   0     1601.76     1547.98     23.59 o 
  12   2   0      634.41      673.23     20.99 o 
  14   2   0      138.08      125.46     17.52 o 
   1   3   0     4694.14     4872.96     50.52 o 
   3   3   0     8341.09     8979.66     90.39 o 
   5   3   0     4544.67     4765.04     53.84 o 
   7   3   0      184.34      263.85     12.41 o 
   9   3   0       86.33      113.84      6.46 o 
  11   3   0       13.98       15.04      4.57 o 
  13   3   0       26.22       32.65      7.57 o 
  15   3   0       50.24       39.63      7.60 o 
   0   4   0    49351.74    46495.10    532.90 o 
   2   4   0    52167.88    53347.88    442.02 o 
   4   4   0     5312.25     5402.68     56.87 o 
   6   4   0     4032.13     4165.31     42.47 o 
   8   4   0      704.29      686.30     12.18 o 
  10   4   0      281.10      296.27     13.53 o 
  12   4   0     1255.78     1259.46     25.62 o 
  14   4   0        7.74        4.37      5.13 o 
   1   5   0    29047.92    27395.87    279.77 o 
   3   5   0     7557.53     7865.42     84.31 o 
   5   5   0     2857.20     2891.49     34.06 o 
   7   5   0     2794.15     2589.25     34.84 o 
   9   5   0       66.21       70.71      5.41 o 
  11   5   0      731.00      694.54     16.33 o 
  13   5   0      254.97      289.55     12.35 o 
  15   5   0      231.49      294.26     24.43 o 
   0   6   0    17986.25    17472.63    317.61 o 
   2   6   0    24452.60    24571.18    208.12 o 
   4   6   0       91.06      129.30      5.49 o 
   6   6   0      480.06      506.52     11.47 o 
   8   6   0      162.49      166.34      7.57 o 
  10   6   0       20.24       13.17      3.99 o 
  12   6   0      321.33      337.70     12.67 o 
  14   6   0      435.05      442.78     25.52 o 
   1   7   0     3152.68     3209.45     40.21 o 
   3   7   0     7709.23     7697.55     70.61 o 
   5   7   0     2403.48     2382.87     34.11 o 
   7   7   0      601.18      558.10     13.78 o 
   9   7   0     1247.46     1256.41     24.22 o 
  11   7   0      138.35      110.00      7.80 o 
  13   7   0      277.74      267.75     38.55 o 
   0   8   0     1129.21     1126.55     41.80 o 
   2   8   0    11875.01    11505.39    225.76 o 
   4   8   0    19618.76    19766.85    193.31 o 
   6   8   0       45.28       49.23      4.57 o 
   8   8   0       28.00       26.47      4.59 o 
  10   8   0     1087.13     1044.05     21.52 o 
  12   8   0      166.39      145.20     15.43 o 
  14   8   0       28.80       32.61      7.67 o 
   1   9   0      209.75      214.92     16.75 o 
   3   9   0     2414.59     2358.39     28.32 o 
   5   9   0     3106.80     3102.27     70.40 o 
   7   9   0      307.37      306.88     10.15 o 
   9   9   0      359.59      334.88     12.26 o 
  11   9   0      253.68      234.42     10.03 o 
  13   9   0       20.66       11.42      6.59 o 
   0  10   0      416.54      382.75     22.80 o 
   2  10   0      645.06      627.35     13.28 o 
   4  10   0     2096.02     2069.15     31.59 o 
   6  10   0       31.35       30.44      4.98 o 
   8  10   0        2.62        0.85      4.02 o 
  10  10   0        9.16       11.77      4.65 o 
  12  10   0        7.03        8.89      5.92 o 
   1  11   0      569.42      571.04     18.45 o 
   3  11   0      522.34      481.61     13.35 o 
   5  11   0      111.78      126.44      7.69 o 
   7  11   0     1100.20     1044.66     22.60 o 
   9  11   0        8.60        5.12      4.61 o 
  11  11   0       53.65       41.58      6.71 o 
   0  12   0      110.37       98.36     11.44 o 
   2  12   0     4064.48     4072.27     89.06 o 
   4  12   0      339.25      335.65     14.75 o 
   6  12   0      733.48      685.17     17.61 o 
   8  12   0       41.19       42.15      6.44 o 
  10  12   0      672.30      644.66     18.27 o 
  12  12   0      102.89      129.21      9.13 o 
   1  13   0     1104.98     1182.20     31.46 o 
   3  13   0      869.21      860.21     21.03 o 
   5  13   0      879.20      842.28     20.77 o 
   7  13   0      151.70      151.90      9.44 o 
   9  13   0      355.28      346.56     13.20 o 
  11  13   0       72.23       76.81      7.74 o 
   0  14   0     1352.79     1464.78     72.21 o 
   2  14   0       65.51       69.87      9.66 o 
   4  14   0        1.26        3.36      5.04 o 
   6  14   0     1292.41     1254.41     27.28 o 
   8  14   0       24.67       25.04      9.48 o 
  10  14   0        0.15       -7.78      7.03 o 
   1  15   0        0.05       -5.71      8.61 o 
   3  15   0      124.87      129.74     12.67 o 
   5  15   0       14.79       14.65      5.76 o 
   7  15   0       21.30       27.23      6.02 o 
   9  15   0      204.33      210.41     10.42 o 
   0  16   0      638.87      674.84     39.09 o 
   2  16   0      145.52      188.25     21.17 o 
   4  16   0       59.77       53.44      9.96 o 
   6  16   0       51.87       67.58      7.76 o 
   1  17   0       34.77       46.69     12.51 o 
   3  17   0       29.69       19.57     10.94 o 
   5  17   0      161.62      168.17     15.57 o 
   0  18   0      351.01      382.75     43.43 o 
   2  18   0       62.20       77.68     13.62 o 
 -15   1   1      253.43      255.57     22.46 o 
 -13   1   1      325.11      346.79     11.80 o 
 -11   1   1       17.77       24.01      4.25 o 
  -9   1   1     2420.70     2707.78     37.99 o 
  -7   1   1      959.63     1070.63     18.43 o 
  -5   1   1     9948.86     9889.80     78.16 o 
  -3   1   1     5441.77     4897.56     43.24 o 
  -1   1   1    34338.82    33041.34    456.15 o 
   1   1   1     5895.02     6434.33     50.29 o 
   3   1   1    12252.92    11938.86    104.36 o 
   5   1   1      493.23      634.97     12.85 o 
   7   1   1      437.28      391.49     19.43 o 
   9   1   1      373.29      355.04     14.40 o 
  11   1   1     1045.46     1074.32     47.72 o 
  13   1   1      499.13      499.48     19.54 o 
  15   1   1        3.08        5.73      8.69 o 
 -16   2   1       16.41       21.17     19.00 o 
 -14   2   1     2774.00     3035.44     47.60 o 
 -12   2   1      133.90      114.35      6.20 o 
 -10   2   1     1683.22     1727.85     27.25 o 
  -8   2   1      904.92      818.54     15.59 o 
  -6   2   1       35.54       39.47      4.18 o 
  -4   2   1     2019.14     2289.10     21.39 o 
  -2   2   1      477.56      517.53      6.49 o 
   0   2   1     1299.16     1392.56     13.25 o 
   2   2   1        6.73        3.53      1.28 o 
   4   2   1        0.05        6.55      1.97 o 
   6   2   1     8407.88     8924.12     90.29 o 
   8   2   1        0.93        1.49      2.36 o 
  10   2   1      645.33      679.74     15.38 o 
  12   2   1       38.11       28.99      5.87 o 
  14   2   1      353.25      340.95     16.29 o 
 -15   3   1      762.46      834.24     36.80 o 
 -13   3   1     1251.51     1320.14     25.17 o 
 -11   3   1       37.03       47.61      6.74 o 
  -9   3   1     2135.15     2300.04     32.24 o 
  -7   3   1      212.04      124.62      4.84 o 
  -5   3   1     3678.58     3142.92     31.72 o 
  -3   3   1    44218.63    44130.82    329.60 o 
  -1   3   1     1417.04     1504.17     15.99 o 
   1   3   1    15247.62    14782.97    112.72 o 
   3   3   1     5062.33     4832.28     45.19 o 
   5   3   1     3211.73     3220.81     36.99 o 
   7   3   1     2777.71     2758.90     40.67 o 
   9   3   1      428.43      389.72     29.45 o 
  11   3   1       12.47        5.83      3.59 o 
  13   3   1      272.01      275.34     13.73 o 
  15   3   1      117.00      116.18     11.40 o 
 -16   4   1       60.86       66.24     23.89 o 
 -14   4   1        1.26       -0.89      3.96 o 
 -12   4   1      188.51      180.21     15.35 o 
 -10   4   1     1675.84     1623.09     26.75 o 
  -8   4   1     1027.56     1099.23     17.82 o 
  -6   4   1      123.69      192.32      5.18 o 
  -4   4   1      285.80      318.93      6.31 o 
  -2   4   1    31957.86    31383.87    236.27 o 
   0   4   1    11235.80    10752.54     84.11 o 
   2   4   1    17245.89    17791.30    178.99 o 
   4   4   1       59.37       32.86      2.82 o 
   6   4   1     3273.77     3299.36     46.47 o 
   8   4   1      112.70       90.38      5.36 o 
  10   4   1      904.82      951.73     18.01 o 
  12   4   1      181.52      198.57     19.10 o 
  14   4   1        0.63       -1.53      5.09 o 
 -15   5   1       46.80       52.40     13.42 o 
 -13   5   1       63.92       57.16      5.91 o 
 -11   5   1     1829.47     1801.32     28.09 o 
  -9   5   1      226.73      260.40     21.58 o 
  -7   5   1     7193.76     7395.68     83.57 o 
  -5   5   1       48.60       88.59      3.88 o 
  -3   5   1    11184.91    11044.50     96.66 o 
  -1   5   1     7917.32     7453.49     71.09 o 
   1   5   1     6985.43     7530.83     61.13 o 
   3   5   1     2047.16     2143.60     28.85 o 
   5   5   1     5220.44     5068.66     58.30 o 
   7   5   1        1.91        3.94      3.74 o 
   9   5   1      145.61      165.04      7.61 o 
  11   5   1      246.13      237.35     21.27 o 
  13   5   1      327.47      325.04     28.77 o 
 -14   6   1       39.61       31.06     10.70 o 
 -12   6   1      282.30      283.75      9.96 o 
 -10   6   1      439.95      400.24     11.44 o 
  -8   6   1      589.35      595.22     14.12 o 
  -6   6   1      314.12      291.03     13.44 o 
  -4   6   1      785.59      759.33     11.49 o 
  -2   6   1     2619.87     2778.68     29.81 o 
   0   6   1      465.98      452.82      8.84 o 
   2   6   1     3000.45     3116.83     38.34 o 
   4   6   1      589.29      679.54     21.84 o 
   6   6   1      144.88      133.92      8.79 o 
   8   6   1     1078.64     1007.28     18.75 o 
  10   6   1       50.29       55.56      5.64 o 
  12   6   1      169.56      206.21     10.26 o 
  14   6   1       13.59        3.99      5.58 o 
 -15   7   1       60.37       60.26     22.80 o 
 -13   7   1        9.18        6.19      7.75 o 
 -11   7   1     1686.14     1650.34     29.13 o 
  -9   7   1      519.24      527.17     13.80 o 
  -7   7   1       10.78        3.40      2.78 o 
  -5   7   1     7196.88     7099.91     85.02 o 
  -3   7   1        1.43       -0.18      2.01 o 
  -1   7   1     2297.88     2421.44     27.24 o 
   1   7   1      487.60      521.53     10.86 o 
   3   7   1     1188.86     1256.41     20.43 o 
   5   7   1     1379.25     1259.53     19.52 o 
   7   7   1      817.22      811.92     18.75 o 
   9   7   1      127.02      110.98      6.59 o 
  11   7   1        7.85        9.21      4.67 o 
  13   7   1      277.74      278.19     14.29 o 
 -14   8   1      186.05      228.51     25.79 o 
 -12   8   1      803.69      786.34     18.16 o 
 -10   8   1     1499.63     1525.90     27.90 o 
  -8   8   1     1499.21     1495.54     29.99 o 
  -6   8   1     1109.76      900.57     17.03 o 
  -4   8   1     2945.31     2862.44     32.54 o 
  -2   8   1       25.65       20.63      4.61 o 
   0   8   1     3925.15     3875.21     46.84 o 
   2   8   1       94.61      110.65      5.88 o 
   4   8   1      407.12      353.77     11.31 o 
   6   8   1     1271.71     1288.95     21.76 o 
   8   8   1      889.07      847.23     18.06 o 
  10   8   1       48.32       36.91      5.49 o 
  12   8   1      111.88      123.85      9.53 o 
 -13   9   1      286.62      331.56     26.45 o 
 -11   9   1        0.26       -5.77      3.85 o 
  -9   9   1      696.54      623.05     17.84 o 
  -7   9   1     1438.20     1532.88     27.16 o 
  -5   9   1     4309.65     4529.19     56.31 o 
  -3   9   1     1223.18     1225.31     19.56 o 
  -1   9   1       20.26       28.68      5.57 o 
   1   9   1       66.05       40.28      4.50 o 
   3   9   1     1228.72     1262.15     20.73 o 
   5   9   1     1481.60     1342.73     22.43 o 
   7   9   1       78.95       82.44      8.34 o 
   9   9   1      377.24      382.21     11.50 o 
  11   9   1      210.20      213.06     10.17 o 
  13   9   1       11.25       15.19      6.40 o 
 -14  10   1      152.53      198.16     27.15 o 
 -12  10   1        5.61        4.55      5.12 o 
 -10  10   1      319.57      317.96     11.55 o 
  -8  10   1       25.91       26.12      5.30 o 
  -6  10   1      204.57      209.39      9.10 o 
  -4  10   1     1618.48     1538.71     28.94 o 
  -2  10   1      650.48      663.09     19.16 o 
   0  10   1      140.22      165.86      7.16 o 
   2  10   1      238.34      280.60      8.27 o 
   4  10   1      746.70      730.55     15.06 o 
   6  10   1        0.26        3.13      3.98 o 
   8  10   1      105.16      100.55      8.51 o 
  10  10   1        0.81       -1.70      4.68 o 
  12  10   1      220.87      208.90     13.37 o 
 -13  11   1       16.98       10.76      5.95 o 
 -11  11   1       13.85        7.33      4.88 o 
  -9  11   1     1519.38     1508.50     32.44 o 
  -7  11   1     2203.55     2151.86     32.25 o 
  -5  11   1       55.98       50.81      9.42 o 
  -3  11   1        3.70        9.95      6.33 o 
  -1  11   1        4.55        7.16      4.84 o 
   1  11   1     3869.09     3830.47     90.14 o 
   3  11   1      330.24      324.18     15.81 o 
   5  11   1      206.12      211.08      8.98 o 
   7  11   1      328.86      305.08     22.57 o 
   9  11   1        0.10       -2.56      4.35 o 
  11  11   1       38.45       29.05      6.22 o 
 -12  12   1       26.45       16.21      6.24 o 
 -10  12   1       18.52       23.83      5.64 o 
  -8  12   1     1911.38     1901.10     33.15 o 
  -6  12   1      361.69      354.53     11.74 o 
  -4  12   1       23.14       28.53      4.50 o 
  -2  12   1      445.86      447.26     19.96 o 
   0  12   1       24.40       18.63      6.13 o 
   2  12   1        0.87        0.20      3.39 o 
   4  12   1        0.31        4.98      4.34 o 
   6  12   1      585.91      508.24     22.49 o 
   8  12   1       20.23        6.72      4.60 o 
  10  12   1      520.89      520.48     18.39 o 
 -11  13   1      104.27      103.44      8.62 o 
  -9  13   1      159.94      214.08     10.61 o 
  -7  13   1     2666.06     2597.81     43.40 o 
  -5  13   1      892.07      897.15     18.68 o 
  -3  13   1      454.59      496.76     23.17 o 
  -1  13   1      672.51      641.50     26.67 o 
   1  13   1      453.88      440.81     16.30 o 
   3  13   1       51.66       50.83      5.33 o 
   5  13   1       55.44       49.85      5.98 o 
   7  13   1        0.50       -1.96      4.67 o 
   9  13   1      135.73      139.87      9.34 o 
 -10  14   1       48.95       36.03      7.21 o 
  -8  14   1      355.95      361.72     22.04 o 
  -6  14   1       57.56       75.30      6.75 o 
  -4  14   1      395.94      409.47     42.08 o 
  -2  14   1      512.05      510.35     24.10 o 
   0  14   1       67.98       68.69      9.74 o 
   2  14   1      173.02      186.94     18.07 o 
   4  14   1      310.48      294.66     21.94 o 
   6  14   1        2.66       -6.00      4.46 o 
   8  14   1       75.43       89.33      9.57 o 
  -9  15   1        0.89       -3.72      5.87 o 
  -7  15   1      303.09      303.48     11.85 o 
  -5  15   1      224.12      228.03     24.16 o 
  -3  15   1      333.52      313.69     67.05 o 
  -1  15   1       67.93       55.70     11.94 o 
   1  15   1       50.65       53.10     11.59 o 
   3  15   1       77.34       91.96      7.98 o 
   5  15   1      260.57      253.69     11.57 o 
   7  15   1       52.78       55.20      7.26 o 
  -8  16   1      897.90      848.73     22.72 o 
  -6  16   1      240.59      248.53     21.13 o 
  -4  16   1      139.42      155.56     14.96 o 
  -2  16   1       45.60       49.55     17.10 o 
   0  16   1       14.25        9.47     10.12 o 
   2  16   1        0.07       -2.62     10.12 o 
   4  16   1      170.14      161.29      9.52 o 
   6  16   1       15.62       21.71      6.58 o 
  -5  17   1      111.24      117.97     13.24 o 
  -3  17   1      159.20      196.24     40.18 o 
  -1  17   1       39.31       46.65     12.05 o 
   1  17   1       63.67       84.11     12.49 o 
   3  17   1       10.55       11.78     12.26 o 
   5  17   1       24.81       11.37      6.27 o 
  -2  18   1        5.03        9.50     12.76 o 
   0  18   1        0.23        6.68     13.21 o 
   2  18   1       16.18       15.46     13.53 o 
 -16   0   2      305.85      262.23     34.20 o 
 -14   0   2       15.92        7.06     15.74 o 
 -12   0   2      309.32      361.38     11.44 o 
 -10   0   2     6331.49     7096.86     93.53 o 
  -8   0   2    17595.93    17665.51    216.03 o 
  -6   0   2     6852.56     6456.14     97.51 o 
  -4   0   2     6341.21     5767.44     79.07 o 
  -2   0   2     3471.98     3900.32     52.33 o 
   0   0   2     4689.06     5107.13     73.02 o 
   2   0   2    28376.17    28637.78    341.33 o 
   4   0   2     4473.50     4989.60     68.40 o 
   6   0   2     1001.39      954.10     27.39 o 
   8   0   2     1620.62     1750.84     35.73 o 
  10   0   2     3113.05     3040.87     83.07 o 
  12   0   2      728.55      648.78     22.26 o 
  14   0   2      179.54      197.08     14.12 o 
 -17   1   2       57.73       53.72     14.57 o 
 -15   1   2     1168.30     1185.34     45.83 o 
 -13   1   2       93.20       73.73     11.15 o 
 -11   1   2     1173.56     1173.94     26.53 o 
  -9   1   2     3706.14     3633.45     38.02 o 
  -7   1   2     9300.95     8784.54     74.18 o 
  -5   1   2      250.43      189.58      4.02 o 
  -3   1   2      393.96      292.66      7.87 o 
  -1   1   2      678.10      792.84     15.20 o 
   1   1   2     1331.95     1357.73     15.50 o 
   3   1   2    19020.37    20498.65    175.52 o 
   5   1   2     4254.54     4531.77     46.26 o 
   7   1   2       73.55      101.47      4.70 o 
   9   1   2     1019.58     1053.93     17.81 o 
  11   1   2      194.80      195.87     20.63 o 
  13   1   2        6.14        5.70      3.84 o 
 -16   2   2     1107.46     1274.94     46.94 o 
 -14   2   2      640.99      581.96     32.57 o 
 -12   2   2     1444.55     1448.97     25.47 o 
 -10   2   2      318.89      273.71     11.15 o 
  -8   2   2      429.41      364.70     18.67 o 
  -6   2   2       32.18       19.12      3.43 o 
  -4   2   2     1741.74     1731.30     16.87 o 
  -2   2   2      766.17      844.17      9.98 o 
   0   2   2     2741.01     2619.56     23.63 o 
   2   2   2     2657.78     2789.83     25.38 o 
   4   2   2     2288.70     2294.71     23.08 o 
   6   2   2        4.67       -0.42      1.95 o 
   8   2   2     1103.89     1150.97     16.94 o 
  10   2   2      702.35      629.15    109.13 o 
  12   2   2      371.95      351.55     32.03 o 
  14   2   2       21.34       20.63      7.06 o 
 -17   3   2       58.70       52.37     15.61 o 
 -15   3   2     1036.82     1018.39     44.45 o 
 -13   3   2     2069.35     2110.76     49.69 o 
 -11   3   2      872.32      857.15     16.95 o 
  -9   3   2     1432.11     1420.70     19.65 o 
  -7   3   2      194.49      197.64      6.51 o 
  -5   3   2     1196.28     1137.08     12.85 o 
  -3   3   2     1654.33     1554.05     53.22 o 
  -1   3   2      253.68      283.75      5.32 o 
   1   3   2      864.74      987.98     12.50 o 
   3   3   2      171.54      169.64      4.51 o 
   5   3   2       14.94       22.66      2.57 o 
   7   3   2       14.16       25.86      2.97 o 
   9   3   2       12.07       11.05      3.73 o 
  11   3   2        0.12        3.37      4.08 o 
  13   3   2        0.12       -2.76      4.68 o 
 -16   4   2      239.49      235.42     21.30 o 
 -14   4   2      193.39      186.76     18.19 o 
 -12   4   2       12.25        6.00      3.88 o 
 -10   4   2     1396.07     1381.64     33.25 o 
  -8   4   2       88.08       42.98      3.34 o 
  -6   4   2      718.81      767.13     11.14 o 
  -4   4   2      471.67      477.52      7.72 o 
  -2   4   2       52.20      116.86      3.50 o 
   0   4   2     3248.03     3206.44     28.80 o 
   2   4   2     4958.77     4259.38     68.56 o 
   4   4   2      244.16      237.33      6.47 o 
   6   4   2      457.33      487.42     23.71 o 
   8   4   2      101.63       83.05      5.84 o 
  10   4   2     3077.70     3014.86     43.45 o 
  12   4   2      126.35       95.07     17.37 o 
  14   4   2      537.17      549.61     20.36 o 
 -15   5   2       29.57       30.85     11.83 o 
 -13   5   2      762.06      807.57     29.47 o 
 -11   5   2      126.48      105.35     11.51 o 
  -9   5   2     3296.98     3268.66     43.24 o 
  -7   5   2     7048.25     6863.85     61.06 o 
  -5   5   2      498.81      677.07     10.44 o 
  -3   5   2     2049.97     2138.71     27.92 o 
  -1   5   2      450.60      471.02      8.13 o 
   1   5   2     3016.54     2771.97     27.94 o 
   3   5   2     8765.08     8435.83     69.99 o 
   5   5   2     1595.56     1407.93     18.99 o 
   7   5   2      319.47      328.03     13.67 o 
   9   5   2      318.27      296.41     30.67 o 
  11   5   2      115.21      117.08     20.09 o 
  13   5   2        6.53        3.98      5.07 o 
 -16   6   2       99.23      136.47     19.00 o 
 -14   6   2      359.20      353.55     39.90 o 
 -12   6   2     2438.39     2376.84     36.79 o 
 -10   6   2      539.79      513.61     20.86 o 
  -8   6   2     1791.42     1764.85     26.76 o 
  -6   6   2     4304.38     3947.11     38.81 o 
  -4   6   2      335.24      323.32      8.11 o 
  -2   6   2     1513.10     1444.40     48.62 o 
   0   6   2    10658.86    10139.75     81.90 o 
   2   6   2     5751.14     5663.86     49.11 o 
   4   6   2     8982.70     9373.91     87.21 o 
   6   6   2     2337.40     2254.66     27.99 o 
   8   6   2       11.19       16.85      3.82 o 
  10   6   2       20.53       18.83      4.79 o 
  12   6   2       25.99       12.72      5.63 o 
 -15   7   2        2.79        1.95     10.55 o 
 -13   7   2      107.30      104.69     11.98 o 
 -11   7   2     2646.09     2437.78     38.18 o 
  -9   7   2     3661.53     3715.39     50.77 o 
  -7   7   2     1093.90     1054.75     29.91 o 
  -5   7   2      253.22      221.83     11.91 o 
  -3   7   2      577.69      552.93     13.36 o 
  -1   7   2     1515.44     1663.72     20.82 o 
   1   7   2     1708.00     1683.28     19.08 o 
   3   7   2    10161.94    10429.48     87.91 o 
   5   7   2     2292.62     2213.22     29.13 o 
   7   7   2      190.02      182.79      7.95 o 
   9   7   2      552.45      570.36     14.96 o 
  11   7   2       91.48       91.56     20.09 o 
  13   7   2       25.25       25.21      7.63 o 
 -14   8   2      104.38      114.09     18.21 o 
 -12   8   2      353.94      379.67     12.88 o 
 -10   8   2      613.36      557.04     19.33 o 
  -8   8   2     3257.02     3061.99     44.07 o 
  -6   8   2      670.89      639.78     15.03 o 
  -4   8   2      196.03      204.15      6.54 o 
  -2   8   2     1724.09     1624.97     19.69 o 
   0   8   2     1673.84     1606.56     19.29 o 
   2   8   2       43.74       46.25      4.12 o 
   4   8   2       34.02       44.70      6.09 o 
   6   8   2       30.33       35.07      6.36 o 
   8   8   2     1297.70     1217.01     25.70 o 
  10   8   2       23.26       10.80      4.94 o 
  12   8   2     1096.09     1105.27    124.87 o 
 -15   9   2        8.31        1.43     11.20 o 
 -13   9   2       21.63       26.28     10.34 o 
 -11   9   2      557.35      543.65     14.48 o 
  -9   9   2        0.87        0.03      3.94 o 
  -7   9   2      699.29      694.65     17.98 o 
  -5   9   2     1210.16     1141.03     19.55 o 
  -3   9   2      737.78      716.67     18.83 o 
  -1   9   2     1551.69     1432.50     27.20 o 
   1   9   2        8.20        8.00      3.88 o 
   3   9   2        0.43        7.14      3.17 o 
   5   9   2      354.70      369.89     10.22 o 
   7   9   2      604.17      540.58     13.50 o 
   9   9   2       10.17        7.32      5.23 o 
  11   9   2        2.25       -0.14      5.43 o 
 -14  10   2      259.33      284.09     17.99 o 
 -12  10   2       45.92       33.11      5.95 o 
 -10  10   2       38.34       22.45      6.19 o 
  -8  10   2     1484.80     1465.60     31.67 o 
  -6  10   2      298.27      277.63     20.17 o 
  -4  10   2      148.17      144.02     11.34 o 
  -2  10   2      241.01      227.55     12.12 o 
   0  10   2      263.62      275.66     10.81 o 
   2  10   2      900.02      826.91     16.74 o 
   4  10   2        0.22        6.02      3.80 o 
   6  10   2       11.88       13.18      4.24 o 
   8  10   2      157.65      143.90      8.82 o 
  10  10   2       45.75       42.15      8.66 o 
 -13  11   2       12.67        6.80     10.86 o 
 -11  11   2      366.92      350.19     12.51 o 
  -9  11   2        6.21       -0.70      4.36 o 
  -7  11   2      638.04      613.78     15.50 o 
  -5  11   2      876.15      814.83     26.63 o 
  -3  11   2       78.37      103.41      7.10 o 
  -1  11   2      203.19      209.53     12.28 o 
   1  11   2       21.04       30.12      4.31 o 
   3  11   2      527.04      507.73     13.24 o 
   5  11   2      258.27      256.51     11.76 o 
   7  11   2       32.87       22.17      5.19 o 
   9  11   2      104.40      101.65     11.10 o 
  11  11   2       24.56       13.66      6.13 o 
 -12  12   2       60.23       65.46     11.85 o 
 -10  12   2     1298.14     1268.00     26.39 o 
  -8  12   2      317.00      296.51     17.90 o 
  -6  12   2      188.86      169.25     19.10 o 
  -4  12   2       28.43       23.80      9.89 o 
  -2  12   2      171.46      159.64     12.29 o 
   0  12   2     1170.60     1084.65     18.82 o 
   2  12   2     2675.73     2604.94     36.70 o 
   4  12   2     1564.84     1673.70     27.96 o 
   6  12   2     1129.29     1106.66     23.61 o 
   8  12   2       69.44       61.50      7.37 o 
  10  12   2       28.51       28.79      7.05 o 
 -11  13   2        7.86       -4.80      5.33 o 
  -9  13   2     1626.20     1677.72     31.76 o 
  -7  13   2      319.12      338.69     13.22 o 
  -5  13   2       53.50       43.93     10.42 o 
  -3  13   2       11.20       21.96     15.20 o 
  -1  13   2       47.81       34.66      7.91 o 
   1  13   2      617.99      652.32     15.80 o 
   3  13   2     1337.91     1335.96     23.61 o 
   5  13   2     1283.31     1275.46     25.42 o 
   7  13   2       21.17       19.18      6.01 o 
   9  13   2        3.46       -3.36      7.83 o 
 -10  14   2       71.69       64.78      8.03 o 
  -8  14   2       12.21       21.94      6.06 o 
  -6  14   2     1566.41     1529.27     46.33 o 
  -4  14   2      603.59      554.48     28.97 o 
  -2  14   2      667.44      648.10     27.43 o 
   0  14   2       98.48       70.86      9.33 o 
   2  14   2        2.90        1.65      4.50 o 
   4  14   2       12.45       10.88      4.88 o 
   6  14   2        4.59       -2.15      4.91 o 
   8  14   2       89.48       97.38     10.06 o 
  -9  15   2      283.86      249.83     13.01 o 
  -7  15   2       19.57        6.59     10.67 o 
  -5  15   2       26.77       15.50     10.70 o 
  -3  15   2      146.58      150.31     23.62 o 
  -1  15   2       81.78       73.95     14.45 o 
   1  15   2      130.41      115.70      8.72 o 
   3  15   2       26.63       27.11      5.56 o 
   5  15   2       18.76       23.92      6.25 o 
   7  15   2      146.82      153.41     10.22 o 
  -8  16   2        9.79        4.22      8.69 o 
  -6  16   2       88.57      114.86     14.01 o 
  -4  16   2        1.24        2.14      9.78 o 
  -2  16   2       42.02       33.37     10.90 o 
   0  16   2       19.74       28.59     10.34 o 
   2  16   2       35.77       43.00      7.08 o 
   4  16   2       17.32        7.47      5.59 o 
   6  16   2       13.07        7.23      9.25 o 
  -7  17   2       46.54       46.81     13.73 o 
  -5  17   2       72.96       73.19     13.21 o 
  -3  17   2      266.27      264.06     36.38 o 
  -1  17   2       85.28       67.96     14.56 o 
   1  17   2       47.57       47.12     13.37 o 
   3  17   2        2.55       -1.02      5.66 o 
  -2  18   2        9.82        5.90     13.80 o 
   0  18   2        7.69       12.76     11.90 o 
 -17   1   3      320.16      336.94     28.02 o 
 -15   1   3      594.46      628.34     29.05 o 
 -13   1   3      495.85      510.02     22.02 o 
 -11   1   3      371.06      375.14      8.17 o 
  -9   1   3     2193.31     2258.07     28.44 o 
  -7   1   3    14977.12    15797.77    126.10 o 
  -5   1   3    21824.87    22203.28    195.95 o 
  -3   1   3     3406.02     3285.15     29.24 o 
  -1   1   3     1062.61     1263.12     15.89 o 
   1   1   3     1853.97     1832.19     25.56 o 
   3   1   3    21392.10    23361.33    234.56 o 
   5   1   3       47.48       73.99      4.39 o 
   7   1   3     1925.44     2041.34     31.76 o 
   9   1   3      945.53     1045.65     22.72 o 
  11   1   3      738.75      762.83     22.34 o 
  13   1   3      327.38      344.35     24.16 o 
 -16   2   3       20.72        9.17     11.11 o 
 -14   2   3      885.58      893.69     40.67 o 
 -12   2   3      539.10      608.87     17.64 o 
 -10   2   3     1145.80     1181.86     16.89 o 
  -8   2   3        0.03        1.36      1.40 o 
  -6   2   3      561.40      467.54      8.17 o 
  -4   2   3      570.42      699.08      8.73 o 
  -2   2   3     7634.12     8022.46     71.83 o 
   0   2   3     2198.13     2442.49     22.48 o 
   2   2   3     8310.27     8260.48     75.70 o 
   4   2   3      268.13      353.70      8.44 o 
   6   2   3      876.36      871.04     13.34 o 
   8   2   3      127.68      150.52      8.35 o 
  10   2   3     1887.12     1869.08     35.29 o 
  12   2   3       38.66       31.49      7.06 o 
 -17   3   3      311.16      349.51     29.05 o 
 -15   3   3      142.78      189.51     14.78 o 
 -13   3   3     1699.16     1742.51     52.76 o 
 -11   3   3      414.89      398.26      8.90 o 
  -9   3   3     1018.71     1004.37     14.20 o 
  -7   3   3        3.52       11.34      3.09 o 
  -5   3   3     1705.66     1806.69     28.25 o 
  -3   3   3     1696.17     1755.68     18.23 o 
  -1   3   3     3895.87     4041.76     39.91 o 
   1   3   3     2010.28     2493.11     25.10 o 
   3   3   3     3518.53     3734.81     34.08 o 
   5   3   3     1806.46     1773.79     20.18 o 
   7   3   3      182.18      171.82      6.91 o 
   9   3   3     5084.71     4976.24     75.69 o 
  11   3   3      150.92      169.93     12.22 o 
  13   3   3      121.97      143.87     12.49 o 
 -16   4   3      305.35      277.29     22.64 o 
 -14   4   3      195.72      162.23     26.87 o 
 -12   4   3      372.28      391.93     30.40 o 
 -10   4   3     5082.81     5081.27     58.16 o 
  -8   4   3      344.66      332.67     13.70 o 
  -6   4   3     5271.97     5273.57     47.94 o 
  -4   4   3      415.16      359.19      7.49 o 
  -2   4   3     4854.17     5241.26     45.53 o 
   0   4   3     2446.83     3059.58     32.39 o 
   2   4   3     1443.35     1545.35     17.22 o 
   4   4   3     1198.20     1203.67     15.87 o 
   6   4   3       16.94        8.25      2.92 o 
   8   4   3     1469.64     1365.56     27.62 o 
  10   4   3      179.46      238.52     16.83 o 
  12   4   3        8.85       14.32      5.95 o 
 -17   5   3        1.17        3.45     11.50 o 
 -15   5   3        0.12        7.03     10.12 o 
 -13   5   3        0.89       -0.88      7.42 o 
 -11   5   3      126.58      117.71      6.46 o 
  -9   5   3      318.40      305.95      7.45 o 
  -7   5   3      187.23      156.16      8.65 o 
  -5   5   3     5294.23     5402.52     59.89 o 
  -3   5   3     3138.54     3086.24     36.97 o 
  -1   5   3       27.70       14.51      1.91 o 
   1   5   3     5394.77     5312.93     44.97 o 
   3   5   3      260.94      206.38      8.08 o 
   5   5   3     5441.56     5544.77     51.14 o 
   7   5   3      718.33      790.89     16.07 o 
   9   5   3      642.29      581.15     25.25 o 
  11   5   3      909.15      926.17     39.09 o 
  13   5   3       19.87        4.84      8.14 o 
 -16   6   3      164.49      159.87     18.00 o 
 -14   6   3      331.05      386.33     29.86 o 
 -12   6   3      132.00      152.95     11.88 o 
 -10   6   3     1595.91     1560.68     26.44 o 
  -8   6   3      922.30      922.67     14.11 o 
  -6   6   3     1775.65     1576.04     19.43 o 
  -4   6   3      204.52      199.99      9.87 o 
  -2   6   3      437.38      434.91      7.89 o 
   0   6   3     6126.36     5707.99     51.88 o 
   2   6   3      627.81      609.64     11.09 o 
   4   6   3     1669.21     1670.26     22.02 o 
   6   6   3      115.03       90.77      6.58 o 
   8   6   3        0.66        6.01      4.25 o 
  10   6   3       18.67       21.61      6.14 o 
  12   6   3      249.34      275.21     20.36 o 
 -15   7   3       48.36       27.75     10.51 o 
 -13   7   3      727.95      731.68     32.34 o 
 -11   7   3      252.43      241.66     21.39 o 
  -9   7   3       66.87       70.98      6.11 o 
  -7   7   3        2.11        3.30      2.63 o 
  -5   7   3      202.92      186.26     10.50 o 
  -3   7   3     4609.69     4544.12     57.20 o 
  -1   7   3     1479.95     1353.33     17.40 o 
   1   7   3       34.90       26.42      3.04 o 
   3   7   3     1859.07     1846.30     22.17 o 
   5   7   3      238.33      225.55     11.28 o 
   7   7   3     1218.43     1074.13     24.17 o 
   9   7   3      589.88      554.26     46.69 o 
  11   7   3        1.23       -5.22      5.07 o 
 -16   8   3      344.92      278.10     26.43 o 
 -14   8   3       35.71       48.30     13.04 o 
 -12   8   3      132.63       96.96     14.99 o 
 -10   8   3        1.32        2.52      3.32 o 
  -8   8   3      487.17      481.50     11.81 o 
  -6   8   3      516.96      454.42     13.14 o 
  -4   8   3      653.52      595.96     14.04 o 
  -2   8   3     1062.74     1080.58     17.06 o 
   0   8   3      385.20      318.91      7.81 o 
   2   8   3     2399.61     2474.68     28.11 o 
   4   8   3      406.74      394.56     10.40 o 
   6   8   3      351.67      329.09     27.53 o 
   8   8   3      524.45      468.31     14.50 o 
  10   8   3      338.72      377.15     37.19 o 
 -15   9   3        4.96        1.61     10.94 o 
 -13   9   3       16.06       -0.33      9.02 o 
 -11   9   3     1504.35     1575.76     26.71 o 
  -9   9   3      854.98      836.17     17.85 o 
  -7   9   3      316.47      325.42     17.35 o 
  -5   9   3     2222.14     2248.80     47.17 o 
  -3   9   3      168.80      193.01      7.30 o 
  -1   9   3     1485.22     1475.27     20.36 o 
   1   9   3     1453.31     1382.13     19.32 o 
   3   9   3       63.09       59.38     10.17 o 
   5   9   3     1121.20     1143.00     19.99 o 
   7   9   3     2071.41     1963.23     33.08 o 
   9   9   3        2.46        7.60      5.63 o 
  11   9   3      445.89      428.86     30.95 o 
 -14  10   3       83.15      100.26     16.02 o 
 -12  10   3      122.14      114.96     12.82 o 
 -10  10   3      120.55      113.78      7.88 o 
  -8  10   3      195.62      189.18     17.08 o 
  -6  10   3        4.61        6.24      5.76 o 
  -4  10   3     1381.88     1335.88     32.44 o 
  -2  10   3       27.57       12.76      3.21 o 
   0  10   3       12.99        6.12      3.21 o 
   2  10   3      296.93      334.80     10.40 o 
   4  10   3     1158.40     1186.39     21.37 o 
   6  10   3       26.81       25.04      6.77 o 
   8  10   3      124.50      139.65      9.41 o 
  10  10   3       29.09       38.29      8.14 o 
 -13  11   3       14.29        6.61     10.30 o 
 -11  11   3       38.59       30.86      6.89 o 
  -9  11   3      161.29      139.82      7.95 o 
  -7  11   3       35.51       36.32      9.52 o 
  -5  11   3        5.35        5.89      6.51 o 
  -3  11   3        0.13       -0.97      3.90 o 
  -1  11   3      387.48      366.46     10.88 o 
   1  11   3      615.57      612.58     13.83 o 
   3  11   3       27.02       27.92      4.97 o 
   5  11   3      753.67      697.36     33.72 o 
   7  11   3      149.29      152.89     15.43 o 
   9  11   3        0.32        6.70      7.06 o 
 -12  12   3       54.97       31.46     12.44 o 
 -10  12   3       24.61       32.00      8.95 o 
  -8  12   3       20.63       12.04      8.42 o 
  -6  12   3      177.90      192.21     17.65 o 
  -4  12   3       94.71       72.20     10.34 o 
  -2  12   3      269.83      245.98      9.11 o 
   0  12   3      233.76      260.85      9.37 o 
   2  12   3        1.11        0.28      3.95 o 
   4  12   3      673.23      685.63     15.69 o 
   6  12   3       43.50       46.15      6.50 o 
   8  12   3       18.51       21.71      5.83 o 
 -11  13   3       32.60       35.58      6.94 o 
  -9  13   3       28.92       31.21      6.45 o 
  -7  13   3      102.33       96.78     14.93 o 
  -5  13   3       18.09       18.05      8.21 o 
  -3  13   3       87.28       81.61     10.17 o 
  -1  13   3      107.02      107.71      7.71 o 
   1  13   3      799.71      769.44     20.84 o 
   3  13   3       81.22       77.40      7.18 o 
   5  13   3      409.39      431.85     27.20 o 
   7  13   3      297.92      289.48     17.17 o 
 -10  14   3      160.77      172.43     12.11 o 
  -8  14   3       16.71       18.62     13.57 o 
  -6  14   3      322.90      350.19     43.98 o 
  -4  14   3      292.87      338.70     18.46 o 
  -2  14   3       61.76       47.60     11.05 o 
   0  14   3      126.23      137.58      8.78 o 
   2  14   3       22.89       19.51      5.62 o 
   4  14   3      543.61      547.08     22.05 o 
   6  14   3      126.19      128.66     10.66 o 
  -9  15   3       89.49       70.07     14.35 o 
  -7  15   3       84.31       69.76     11.70 o 
  -5  15   3      115.74      144.80     16.03 o 
  -3  15   3       90.47       92.65     14.91 o 
  -1  15   3        1.83       -4.77     10.17 o 
   1  15   3       10.15        9.15      5.52 o 
   3  15   3        4.14       -3.85      5.00 o 
   5  15   3       28.50       37.90      7.76 o 
  -8  16   3        2.52       -3.68     12.47 o 
  -6  16   3       29.40       32.29     14.36 o 
  -4  16   3        4.11        7.35     10.28 o 
  -2  16   3        4.13        3.70      9.40 o 
   0  16   3      210.74      199.73     17.00 o 
   2  16   3       50.92       29.61      8.22 o 
   4  16   3      270.85      319.92     13.44 o 
  -5  17   3       95.42       91.41     16.57 o 
  -3  17   3       48.37       37.75     13.59 o 
  -1  17   3      101.60       95.30     14.36 o 
   1  17   3       34.46       19.77      6.61 o 
 -18   0   4      104.24       76.01     23.89 o 
 -16   0   4       32.50       30.95     16.83 o 
 -14   0   4       18.42       16.93      9.19 o 
 -12   0   4     1766.37     1793.57     61.08 o 
 -10   0   4       28.30        6.57      5.48 o 
  -8   0   4     7845.17     7937.91    104.20 o 
  -6   0   4    22416.74    22173.69    278.12 o 
  -4   0   4     4793.47     4793.33     52.21 o 
  -2   0   4      602.71      683.57     15.35 o 
   0   0   4     5314.40     5191.35    103.15 o 
   2   0   4       17.03       45.60      7.60 o 
   4   0   4    11856.98    12019.59    258.97 o 
   6   0   4      232.33      214.45     20.63 o 
   8   0   4     2560.64     2626.08     67.32 o 
  10   0   4       35.28       32.03      7.06 o 
  12   0   4      302.54      322.49     17.37 o 
 -17   1   4       81.74       80.96     19.54 o 
 -15   1   4      212.60      240.84     15.93 o 
 -13   1   4      211.90      230.39     11.74 o 
 -11   1   4      418.91      407.50     12.93 o 
  -9   1   4       59.32       51.97      2.74 o 
  -7   1   4     3246.00     3005.84     38.08 o 
  -5   1   4    15989.75    16454.58    150.62 o 
  -3   1   4     9332.31     9168.85    346.18 o 
  -1   1   4     5066.10     5612.72     48.41 o 
   1   1   4     1601.42     1761.80     27.10 o 
   3   1   4      557.54      639.12     21.78 o 
   5   1   4     1557.76     1546.34     42.77 o 
   7   1   4      294.97      302.13     19.64 o 
   9   1   4     1729.75     1760.72     45.33 o 
  11   1   4      324.71      337.69     17.37 o 
 -16   2   4      319.05      334.06     18.36 o 
 -14   2   4      104.23      101.09     14.96 o 
 -12   2   4       16.91       18.19      6.06 o 
 -10   2   4      824.57      692.37     20.97 o 
  -8   2   4      128.28      149.97      3.91 o 
  -6   2   4     1668.17     1713.22     33.09 o 
  -4   2   4     4648.65     4792.51     44.06 o 
  -2   2   4      101.63       59.57      5.58 o 
   0   2   4       22.59       23.24      2.43 o 
   2   2   4       90.85       93.03      5.27 o 
   4   2   4       37.52       43.44      4.25 o 
   6   2   4       92.29      102.13      6.59 o 
   8   2   4       98.08       84.94      8.39 o 
  10   2   4       24.06       29.39      6.26 o 
  12   2   4      582.61      583.63     23.35 o 
 -17   3   4        6.14       -0.03      8.43 o 
 -15   3   4       14.24        2.37     10.04 o 
 -13   3   4       82.98       73.57     10.69 o 
 -11   3   4       90.77      105.36     12.54 o 
  -9   3   4      427.65      352.88      9.01 o 
  -7   3   4     1105.14     1249.27     23.16 o 
  -5   3   4      137.67      128.20      4.61 o 
  -3   3   4        1.38        8.28      1.71 o 
  -1   3   4      252.06      265.56      7.93 o 
   1   3   4       79.75       77.21      9.21 o 
   3   3   4       42.78       28.70      3.98 o 
   5   3   4      235.58      213.87     17.03 o 
   7   3   4      320.12      328.62     12.41 o 
   9   3   4     1058.70      977.39     23.60 o 
  11   3   4       45.00       51.59      7.61 o 
 -16   4   4      265.90      299.57     57.28 o 
 -14   4   4       14.72       16.09      9.78 o 
 -12   4   4      475.97      441.83     47.11 o 
 -10   4   4      225.16      217.99      5.92 o 
  -8   4   4      260.30      236.05     13.24 o 
  -6   4   4      614.64      517.19     15.79 o 
  -4   4   4      624.65      578.69      9.36 o 
  -2   4   4      166.50      120.68      3.92 o 
   0   4   4     2540.51     2733.47     26.84 o 
   2   4   4     2538.02     2674.96     27.29 o 
   4   4   4     1659.18     1700.66     25.24 o 
   6   4   4      307.87      329.39     12.15 o 
   8   4   4     1103.07     1100.06     26.89 o 
  10   4   4      438.13      403.56     28.77 o 
  12   4   4      114.67      139.21     18.19 o 
 -17   5   4       28.76       37.53     11.67 o 
 -15   5   4       14.23       16.58      9.02 o 
 -13   5   4      247.12      271.21     15.16 o 
 -11   5   4      883.76      864.19     28.96 o 
  -9   5   4     1457.78     1427.76     18.29 o 
  -7   5   4     5715.18     5615.77     64.24 o 
  -5   5   4     6181.68     5590.31    140.10 o 
  -3   5   4     4709.27     4708.39     52.93 o 
  -1   5   4      980.27      915.48     13.68 o 
   1   5   4      152.69      160.86      5.35 o 
   3   5   4      377.43      362.49      8.15 o 
   5   5   4      516.89      467.25     22.57 o 
   7   5   4       11.56        9.09      4.52 o 
   9   5   4      314.57      356.08     13.55 o 
  11   5   4      189.13      208.62     12.00 o 
 -16   6   4        0.06        9.33     11.67 o 
 -14   6   4       48.39       40.90     11.61 o 
 -12   6   4        6.44       -0.48      5.73 o 
 -10   6   4       33.84       45.91      6.91 o 
  -8   6   4     3729.51     3341.75     34.85 o 
  -6   6   4    10075.26     9937.02    103.86 o 
  -4   6   4    13990.12    13903.29    129.94 o 
  -2   6   4       20.06       16.35      2.58 o 
   0   6   4      163.31      158.39      6.07 o 
   2   6   4     1043.44     1026.73     15.09 o 
   4   6   4      682.20      653.85     14.68 o 
   6   6   4      420.40      447.53     14.38 o 
   8   6   4      653.40      647.14     18.57 o 
  10   6   4      483.45      496.04     18.59 o 
 -15   7   4       46.61       63.82     13.24 o 
 -13   7   4        1.16       -1.71      7.42 o 
 -11   7   4       83.03       75.71      8.07 o 
  -9   7   4       39.32       37.26      3.78 o 
  -7   7   4     1401.56     1390.35     26.76 o 
  -5   7   4     6243.85     5618.56     63.09 o 
  -3   7   4     2629.84     2801.38     30.19 o 
  -1   7   4      876.29      882.62     14.02 o 
   1   7   4      817.71      781.30     12.91 o 
   3   7   4     1185.34     1171.89     20.68 o 
   5   7   4      134.91      139.20     25.93 o 
   7   7   4     3236.04     3062.93     56.38 o 
   9   7   4       28.61       21.04      5.95 o 
  11   7   4       22.30        6.51      8.14 o 
 -16   8   4      182.91      196.97     19.95 o 
 -14   8   4      308.86      350.99     17.44 o 
 -12   8   4      499.44      431.61     22.78 o 
 -10   8   4     1039.98     1016.25     19.16 o 
  -8   8   4      231.51      250.65     23.12 o 
  -6   8   4      472.83      427.71     12.40 o 
  -4   8   4      110.15      120.31      6.02 o 
  -2   8   4      277.41      263.36      7.51 o 
   0   8   4        4.85        1.23      2.77 o 
   2   8   4     2221.71     2185.73     29.62 o 
   4   8   4        5.09        3.74      3.68 o 
   6   8   4     2184.98     2026.80     68.06 o 
   8   8   4      283.35      260.73     12.64 o 
  10   8   4       43.83       30.97      6.89 o 
 -15   9   4      147.91      142.48     16.94 o 
 -13   9   4      581.04      578.38     41.53 o 
 -11   9   4       32.09       24.28      9.26 o 
  -9   9   4       43.12       44.74      4.85 o 
  -7   9   4      245.14      278.91     10.02 o 
  -5   9   4      565.79      579.04     15.73 o 
  -3   9   4      177.32      172.07      6.11 o 
  -1   9   4      687.90      713.10     12.72 o 
   1   9   4     1177.90     1159.76     19.48 o 
   3   9   4        1.00        1.70      3.77 o 
   5   9   4       17.76       12.03      4.73 o 
   7   9   4       22.99       26.94      6.08 o 
   9   9   4      106.25       95.74     10.04 o 
 -14  10   4      153.86      138.85     17.07 o 
 -12  10   4      200.94      192.75     17.08 o 
 -10  10   4      246.02      251.82     17.13 o 
  -8  10   4       40.67       37.15      7.09 o 
  -6  10   4      259.36      236.70     24.95 o 
  -4  10   4        9.94        7.86      3.26 o 
  -2  10   4     1257.43     1243.21     18.61 o 
   0  10   4        0.98        3.37      3.68 o 
   2  10   4       41.06       44.72      5.80 o 
   4  10   4       37.22       36.08      5.63 o 
   6  10   4       18.59       18.99      5.20 o 
   8  10   4        1.55       -1.09      5.34 o 
 -13  11   4      214.59      258.88     17.85 o 
 -11  11   4       30.47       22.84      9.19 o 
  -9  11   4        0.15       -9.34      7.17 o 
  -7  11   4      335.24      354.70     17.44 o 
  -5  11   4      778.89      767.34     24.11 o 
  -3  11   4      288.87      327.86     10.52 o 
  -1  11   4      340.05      361.17     10.10 o 
   1  11   4       52.16       41.84      5.26 o 
   3  11   4      536.61      493.60     23.40 o 
   5  11   4      201.54      172.12     14.72 o 
   7  11   4      183.71      172.60     14.12 o 
   9  11   4       65.25       74.13     10.11 o 
 -12  12   4      115.98      107.86     12.86 o 
 -10  12   4       17.22       18.60      9.51 o 
  -8  12   4      795.89      783.07     29.06 o 
  -6  12   4     2042.38     1970.76     61.78 o 
  -4  12   4     2077.99     2117.51     52.79 o 
  -2  12   4       90.61       94.74      5.90 o 
   0  12   4        5.63        9.24      4.52 o 
   2  12   4      139.53      144.45      8.86 o 
   4  12   4       94.38       85.49     10.69 o 
   6  12   4     1294.83     1310.66     30.10 o 
   8  12   4       93.06       91.36     12.22 o 
 -11  13   4       92.57       78.57     14.45 o 
  -9  13   4       19.00       18.51     10.51 o 
  -7  13   4      947.74     1011.58     44.24 o 
  -5  13   4     1497.95     1451.95     45.88 o 
  -3  13   4      100.92      112.24     10.16 o 
  -1  13   4      781.26      793.26     21.94 o 
   1  13   4      561.39      568.46     15.69 o 
   3  13   4       10.51        9.06      5.91 o 
   5  13   4      381.60      447.89     15.48 o 
   7  13   4      347.46      340.49     23.62 o 
 -10  14   4       12.74        0.03     10.57 o 
  -8  14   4       11.58       16.63     10.51 o 
  -6  14   4      900.21      850.31     39.33 o 
  -4  14   4        5.75        9.50      9.02 o 
  -2  14   4       64.31       67.33      7.00 o 
   0  14   4      199.01      240.53     12.54 o 
   2  14   4      160.48      153.87     13.90 o 
   4  14   4      134.78      139.28     12.35 o 
   6  14   4        2.08       -2.22      6.08 o 
  -9  15   4       26.75       26.10     12.12 o 
  -7  15   4        3.98       -0.23     11.50 o 
  -5  15   4       29.81       34.69     13.84 o 
  -3  15   4        4.37        2.30      8.73 o 
  -1  15   4        4.29       -3.03      4.77 o 
   1  15   4      483.32      500.11     14.95 o 
   3  15   4       25.71       27.49      6.74 o 
   5  15   4       89.29       82.38      9.45 o 
  -8  16   4        8.21       -0.81     10.75 o 
  -6  16   4        0.31        1.64     10.73 o 
  -4  16   4        5.81       14.89     10.94 o 
  -2  16   4       53.52       46.66     11.83 o 
   0  16   4       11.50        4.80      6.04 o 
   2  16   4       29.98       50.28     10.16 o 
  -5  17   4       27.28       20.45     12.24 o 
  -3  17   4       74.73       67.00     14.57 o 
  -1  17   4       66.47       58.70     16.45 o 
 -17   1   5      240.77      282.89     18.62 o 
 -15   1   5     1115.80     1145.39     27.59 o 
 -13   1   5      333.61      340.19     12.92 o 
 -11   1   5      409.78      396.77     13.22 o 
  -9   1   5      222.38      255.83     20.17 o 
  -7   1   5       26.73       47.87      3.99 o 
  -5   1   5     8966.90    10352.08     90.55 o 
  -3   1   5     2038.45     2278.94     22.66 o 
  -1   1   5     5738.74     6544.83     53.99 o 
   1   1   5        1.30        6.38      6.33 o 
   3   1   5       12.15        9.90      6.49 o 
   5   1   5      314.07      320.40     11.28 o 
   7   1   5     1343.57     1336.74     25.88 o 
   9   1   5       71.95       57.00     11.13 o 
  11   1   5        3.82       -2.07      4.02 o 
 -18   2   5       18.53       23.74     13.57 o 
 -16   2   5       50.93       30.24      9.19 o 
 -14   2   5     1266.70     1309.38     30.46 o 
 -12   2   5      246.35      284.96     10.86 o 
 -10   2   5     3191.53     3173.45     46.57 o 
  -8   2   5      337.98      401.31     12.67 o 
  -6   2   5     3703.01     4283.94     38.64 o 
  -4   2   5     1431.28     1954.97     22.26 o 
  -2   2   5     4668.83     5406.32     78.69 o 
   0   2   5     1994.87     1808.88     22.88 o 
   2   2   5      362.39      453.70     18.00 o 
   4   2   5      665.05      676.20     15.18 o 
   6   2   5        4.24        5.02      5.79 o 
   8   2   5      236.08      246.23     11.44 o 
  10   2   5       76.33       87.15      9.12 o 
 -17   3   5      203.39      217.11     17.08 o 
 -15   3   5      863.65      854.30     26.36 o 
 -13   3   5        7.23       14.09      5.01 o 
 -11   3   5       34.52       26.65      5.37 o 
  -9   3   5       42.59       47.77      4.60 o 
  -7   3   5       13.60        0.51      3.11 o 
  -5   3   5     5782.19     6264.68     57.62 o 
  -3   3   5     1415.11     1549.52     17.93 o 
  -1   3   5      269.60      213.22      7.26 o 
   1   3   5       28.30       54.63      5.07 o 
   3   3   5      193.42      202.97      8.08 o 
   5   3   5      178.87      173.61      8.74 o 
   7   3   5      183.49      175.44     11.09 o 
   9   3   5      126.86      123.22     10.48 o 
  11   3   5      469.74      585.81     23.35 o 
 -16   4   5        2.57        6.35      9.89 o 
 -14   4   5      469.96      430.61     24.20 o 
 -12   4   5        2.95        5.17      4.99 o 
 -10   4   5        8.24        8.00      4.24 o 
  -8   4   5       14.37       16.41      4.38 o 
  -6   4   5        7.70        7.89      1.84 o 
  -4   4   5     2570.98     2778.89     29.58 o 
  -2   4   5     3610.95     3860.39     37.99 o 
   0   4   5     1272.66     1168.54     14.00 o 
   2   4   5      357.19      304.82      9.09 o 
   4   4   5       29.05       30.27      4.42 o 
   6   4   5      578.35      572.09     27.69 o 
   8   4   5      407.02      390.12     14.87 o 
  10   4   5        6.09       13.96     14.66 o 
 -17   5   5      173.22      176.19     23.62 o 
 -15   5   5       50.99       36.23     11.67 o 
 -13   5   5      935.40      939.25     23.06 o 
 -11   5   5       66.25       75.34      9.68 o 
  -9   5   5      121.92      118.37      9.95 o 
  -7   5   5     1142.91     1162.27     21.27 o 
  -5   5   5       88.03      126.44      4.61 o 
  -3   5   5      130.33      173.05      7.07 o 
  -1   5   5      939.28      894.28     12.98 o 
   1   5   5      771.91      843.36     15.52 o 
   3   5   5       45.30       51.34      4.80 o 
   5   5   5      928.23      879.63     22.08 o 
   7   5   5      700.92      674.42     19.15 o 
   9   5   5      443.09      432.54     16.41 o 
 -16   6   5      360.64      412.11     20.56 o 
 -14   6   5      137.43      153.55     10.99 o 
 -12   6   5      583.42      554.85     18.37 o 
 -10   6   5      416.93      403.00     12.35 o 
  -8   6   5     2248.30     2163.59     31.71 o 
  -6   6   5     1393.91     1499.56     26.98 o 
  -4   6   5     1108.14     1091.72     20.19 o 
  -2   6   5      599.64      639.76     10.94 o 
   0   6   5     1777.41     1681.71     22.03 o 
   2   6   5     1162.19     1113.16     17.98 o 
   4   6   5        3.42        2.85      5.43 o 
   6   6   5        9.04        3.72      4.98 o 
   8   6   5       11.97       14.72      5.39 o 
  10   6   5       51.29       39.76      8.16 o 
 -15   7   5      179.76      167.86     17.10 o 
 -13   7   5        6.11       -3.16      6.35 o 
 -11   7   5       90.06       88.42     10.28 o 
  -9   7   5      396.20      405.78     18.26 o 
  -7   7   5      314.62      291.76     21.94 o 
  -5   7   5       26.79       33.73      3.31 o 
  -3   7   5     1641.17     1748.59     22.06 o 
  -1   7   5      193.14      180.96      8.20 o 
   1   7   5     1633.74     1592.07     54.16 o 
   3   7   5      897.21      906.02     20.13 o 
   5   7   5        1.18       -3.54      3.93 o 
   7   7   5      252.33      227.85     12.43 o 
   9   7   5      491.09      496.33     36.10 o 
 -16   8   5      270.59      367.36     46.96 o 
 -14   8   5      674.76      664.47     26.36 o 
 -12   8   5       10.84        7.14      7.01 o 
 -10   8   5      133.48      140.41     11.00 o 
  -8   8   5      847.33      772.52     19.70 o 
  -6   8   5        5.00       -0.89      3.97 o 
  -4   8   5     1521.79     1583.95     21.13 o 
  -2   8   5     1601.74     1679.29     23.37 o 
   0   8   5      110.75      122.43      6.32 o 
   2   8   5      698.23      673.66     39.90 o 
   4   8   5      302.42      310.58     12.49 o 
   6   8   5      122.26      122.12     23.35 o 
   8   8   5        3.90        2.70      5.47 o 
 -15   9   5        2.53       10.68     11.70 o 
 -13   9   5      808.05      882.78     35.58 o 
 -11   9   5       23.34       10.18      7.91 o 
  -9   9   5        8.44       10.99      6.52 o 
  -7   9   5     1164.90     1136.05     26.17 o 
  -5   9   5     1975.02     1851.96     26.87 o 
  -3   9   5      202.34      203.79      7.95 o 
  -1   9   5      806.15      770.35     14.22 o 
   1   9   5        0.02        3.13      3.85 o 
   3   9   5      631.42      608.37     18.40 o 
   5   9   5      127.44      124.86      9.12 o 
   7   9   5       17.55       19.17      6.68 o 
   9   9   5       27.27       29.82     16.56 o 
 -14  10   5       88.16      100.15     14.76 o 
 -12  10   5      616.10      577.69     61.35 o 
 -10  10   5      113.23       86.93     10.33 o 
  -8  10   5      963.65      909.66     29.09 o 
  -6  10   5       61.19       48.09      7.72 o 
  -4  10   5       68.85       54.83      4.90 o 
  -2  10   5       12.84       10.91      3.49 o 
   0  10   5        2.30       14.70      4.15 o 
   2  10   5      813.17      817.10     23.55 o 
   4  10   5      159.50      151.34      9.20 o 
   6  10   5       29.18       34.75     21.17 o 
   8  10   5      385.29      370.75     17.63 o 
 -13  11   5      105.71       89.73     14.21 o 
 -11  11   5       13.69        1.36      8.45 o 
  -9  11   5      139.61      129.86     12.11 o 
  -7  11   5      176.87      168.21     13.22 o 
  -5  11   5      271.18      274.15     16.38 o 
  -3  11   5        0.66       -1.72      3.45 o 
  -1  11   5      511.15      513.77     13.31 o 
   1  11   5       63.57       59.12      6.67 o 
   3  11   5      284.25      279.40     11.98 o 
   5  11   5      961.56      977.03     25.56 o 
   7  11   5      282.65      330.04     30.40 o 
 -12  12   5       31.66       21.34     11.83 o 
 -10  12   5       56.55       50.32     12.51 o 
  -8  12   5      203.92      221.00     19.59 o 
  -6  12   5      192.42      223.19     14.70 o 
  -4  12   5      233.81      252.86      8.57 o 
  -2  12   5      832.40      829.90     18.59 o 
   0  12   5      626.32      646.01     19.56 o 
   2  12   5       27.01       29.58      6.58 o 
   4  12   5      268.50      276.84     13.53 o 
   6  12   5      143.15      124.32     19.27 o 
 -11  13   5       30.59       35.50     12.24 o 
  -9  13   5       27.91       23.05     11.11 o 
  -7  13   5        4.34        2.08      8.87 o 
  -5  13   5        6.40       12.49      7.21 o 
  -3  13   5       37.84       31.85      5.47 o 
  -1  13   5      428.72      415.83     28.52 o 
   1  13   5      230.57      253.14     13.34 o 
   3  13   5       73.73       81.96      8.70 o 
   5  13   5      309.74      253.89     14.72 o 
 -10  14   5      208.67      208.23     25.52 o 
  -8  14   5      108.61      117.32     16.56 o 
  -6  14   5       49.72       47.66     13.04 o 
  -4  14   5        0.00        0.15      9.39 o 
  -2  14   5      315.88      335.33     13.01 o 
   0  14   5      225.93      219.84     21.89 o 
   2  14   5      266.11      261.70     13.18 o 
   4  14   5        0.18       -8.19      5.64 o 
  -9  15   5        6.32        1.31     10.86 o 
  -7  15   5      326.51      320.61     26.10 o 
  -5  15   5       10.61        6.70     10.34 o 
  -3  15   5       49.09       61.71     12.44 o 
  -1  15   5       95.73      111.84     15.36 o 
   1  15   5       14.81       20.92      7.02 o 
   3  15   5        9.66        9.15      6.76 o 
  -8  16   5       27.32       39.61     13.43 o 
  -6  16   5      249.82      241.28     21.76 o 
  -4  16   5      123.28      147.80     16.18 o 
  -2  16   5      350.97      365.84     13.93 o 
   0  16   5      212.54      217.23     27.50 o 
 -18   0   6      172.65      126.50     30.95 o 
 -16   0   6      295.81      307.32     28.23 o 
 -14   0   6     1494.31     1429.92     45.06 o 
 -12   0   6      196.18      164.71     14.60 o 
 -10   0   6      856.68      827.57     32.04 o 
  -8   0   6     6805.06     7049.63    114.94 o 
  -6   0   6        6.58       -0.73      2.35 o 
  -4   0   6    13853.53    14330.21    148.69 o 
  -2   0   6    27741.60    29420.74    378.96 o 
   0   0   6     2133.33     1889.89     55.92 o 
   2   0   6      353.98      351.27     32.57 o 
   4   0   6      151.06      154.73     24.43 o 
   6   0   6       79.53       80.35     20.09 o 
   8   0   6       56.07       35.29      7.60 o 
  10   0   6      135.98      118.90     12.49 o 
 -17   1   6       18.59       19.23      8.67 o 
 -15   1   6     2337.89     2459.02     41.56 o 
 -13   1   6        8.22        8.77      5.06 o 
 -11   1   6     1958.52     1966.24     34.64 o 
  -9   1   6      502.90      591.54     15.67 o 
  -7   1   6      800.63      887.35     18.89 o 
  -5   1   6     6894.65     7256.08     69.29 o 
  -3   1   6     5360.08     5332.94     47.55 o 
  -1   1   6     1740.31     1772.59     27.43 o 
   1   1   6     1024.47      996.69     29.20 o 
   3   1   6      838.74      834.38     19.33 o 
   5   1   6      115.76      106.55      8.27 o 
   7   1   6      600.47      605.40     19.53 o 
   9   1   6       84.81       97.83      8.06 o 
 -18   2   6       20.96       15.18     12.09 o 
 -16   2   6      143.76      122.86     13.78 o 
 -14   2   6      382.65      395.73     17.95 o 
 -12   2   6     1750.11     1753.95     35.59 o 
 -10   2   6     1137.24     1121.66     22.81 o 
  -8   2   6        7.50       11.24      4.19 o 
  -6   2   6      241.61      232.41      7.77 o 
  -4   2   6     2185.97     2326.17     27.07 o 
  -2   2   6      155.46      213.25      8.20 o 
   0   2   6     2382.68     2662.89     48.86 o 
   2   2   6      232.15      213.91     18.94 o 
   4   2   6     4371.02     4324.65     62.28 o 
   6   2   6      952.05      981.25     26.29 o 
   8   2   6       77.53       63.57     23.07 o 
  10   2   6        0.23       -2.17      5.43 o 
 -17   3   6      152.02      207.19     14.26 o 
 -15   3   6       99.55       86.37     10.06 o 
 -13   3   6     1237.75     1153.55     29.12 o 
 -11   3   6     1215.13     1151.10     24.93 o 
  -9   3   6     3109.29     3070.33     41.33 o 
  -7   3   6       27.08       28.33      4.91 o 
  -5   3   6      770.39      915.05     12.59 o 
  -3   3   6     2724.54     3096.18     31.10 o 
  -1   3   6      244.96      284.70      7.62 o 
   1   3   6     5005.12     5021.24     77.76 o 
   3   3   6      490.71      521.99     14.00 o 
   5   3   6       34.81       29.64      5.20 o 
   7   3   6        2.77        3.93      4.60 o 
   9   3   6      559.41      568.30     19.63 o 
 -16   4   6      195.36      196.99     13.67 o 
 -14   4   6      642.27      582.27     64.31 o 
 -12   4   6       47.91       43.27      6.33 o 
 -10   4   6     3097.09     2991.51     41.70 o 
  -8   4   6      660.73      706.55     16.37 o 
  -6   4   6     3177.18     3358.27     34.28 o 
  -4   4   6       77.20       81.82      7.37 o 
  -2   4   6      114.27      123.28      8.31 o 
   0   4   6        5.88        6.71      2.74 o 
   2   4   6      153.21      155.51      8.45 o 
   4   4   6      678.97      628.32     17.36 o 
   6   4   6      609.01      581.12     18.84 o 
   8   4   6        5.83       12.75      5.56 o 
 -17   5   6        0.49       -7.06     11.52 o 
 -15   5   6     2449.16     2484.01     58.41 o 
 -13   5   6       18.53        9.52      6.47 o 
 -11   5   6      841.32      843.27     20.62 o 
  -9   5   6        8.41       21.67      4.84 o 
  -7   5   6     2486.26     2503.89     35.68 o 
  -5   5   6      572.28      559.36     11.18 o 
  -3   5   6     7177.86     7305.52     83.28 o 
  -1   5   6      304.10      298.59     11.68 o 
   1   5   6     2006.38     2174.70     35.22 o 
   3   5   6      349.36      344.66     16.61 o 
   5   5   6      444.38      430.20     15.98 o 
   7   5   6      754.30      719.57     21.85 o 
   9   5   6       82.91      108.49     10.60 o 
 -16   6   6      289.31      291.95     30.13 o 
 -14   6   6      261.04      261.22     18.09 o 
 -12   6   6      669.73      744.81     27.11 o 
 -10   6   6       75.56       67.01      6.86 o 
  -8   6   6      763.40      770.29     17.75 o 
  -6   6   6     2008.60     2035.32     24.84 o 
  -4   6   6     2472.51     2354.41     36.22 o 
  -2   6   6     2138.69     1938.85     54.34 o 
   0   6   6     6959.20     7086.18     73.04 o 
   2   6   6       38.06       23.35      4.79 o 
   4   6   6     1224.46     1175.78     26.68 o 
   6   6   6       60.69       61.81      7.54 o 
   8   6   6      199.79      168.23     12.07 o 
 -15   7   6       12.73       11.80      9.08 o 
 -13   7   6     1621.38     1623.02     46.91 o 
 -11   7   6      567.87      497.48     18.88 o 
  -9   7   6      811.57      821.04     19.67 o 
  -7   7   6     2021.51     1991.84     33.04 o 
  -5   7   6      159.40      122.14      5.10 o 
  -3   7   6     5763.57     5809.27     61.99 o 
  -1   7   6     2816.79     2540.42     92.39 o 
   1   7   6      192.28      223.05     11.49 o 
   3   7   6       89.92      119.52      8.79 o 
   5   7   6     1407.40     1348.88     32.48 o 
   7   7   6        6.63        0.23      5.04 o 
 -16   8   6       25.19       32.47     11.88 o 
 -14   8   6       99.43      105.38     13.17 o 
 -12   8   6     1373.94     1390.42     38.80 o 
 -10   8   6      248.38      221.94     16.92 o 
  -8   8   6      980.18     1004.56     23.01 o 
  -6   8   6       80.89       86.07      5.45 o 
  -4   8   6       84.19       84.33      5.32 o 
  -2   8   6     2155.65     2277.80     26.76 o 
   0   8   6       19.06       13.86      4.07 o 
   2   8   6     1084.02     1093.01     26.88 o 
   4   8   6      119.34      100.35      9.50 o 
   6   8   6        0.01       -3.57      5.18 o 
   8   8   6      163.81      141.75     13.30 o 
 -15   9   6       24.73       25.03     11.98 o 
 -13   9   6      520.16      540.10     34.45 o 
 -11   9   6        4.92        6.95      6.76 o 
  -9   9   6      692.45      686.37     23.16 o 
  -7   9   6       17.75        5.64      4.94 o 
  -5   9   6      938.33      850.73     48.49 o 
  -3   9   6        3.76        3.02      3.38 o 
  -1   9   6      430.58      449.60     13.48 o 
   1   9   6       58.47       40.44     13.89 o 
   3   9   6       15.72       16.47      5.34 o 
   5   9   6       43.01       29.41      7.63 o 
   7   9   6       95.18       79.16      9.29 o 
 -14  10   6        0.01        1.28      9.78 o 
 -12  10   6        5.16        2.69      7.86 o 
 -10  10   6        0.74        0.36      7.57 o 
  -8  10   6      114.21      122.89      9.33 o 
  -6  10   6      205.57      224.43     10.78 o 
  -4  10   6      631.96      656.26     14.79 o 
  -2  10   6        0.95        0.74      4.11 o 
   0  10   6       28.62       34.12      5.67 o 
   2  10   6      289.37      290.73     13.82 o 
   4  10   6      153.49      127.22     11.40 o 
   6  10   6        0.60        0.81      5.99 o 
 -13  11   6      716.02      778.91     35.22 o 
 -11  11   6      172.63      166.62     12.45 o 
  -9  11   6      596.57      584.02     20.78 o 
  -7  11   6      848.19      915.82     30.03 o 
  -5  11   6       11.76        7.09      4.12 o 
  -3  11   6      274.49      280.71      9.52 o 
  -1  11   6       68.65       78.05      7.64 o 
   1  11   6       67.61       73.04      7.83 o 
   3  11   6        5.03        1.63      5.61 o 
   5  11   6      541.09      597.99     19.18 o 
 -12  12   6      396.86      497.31     37.46 o 
 -10  12   6      137.29      133.17     13.23 o 
  -8  12   6        2.69        4.30      7.68 o 
  -6  12   6      317.61      334.30     23.71 o 
  -4  12   6       21.32       17.93      4.88 o 
  -2  12   6     1517.31     1666.91     32.75 o 
   0  12   6      782.43      785.40     25.26 o 
   2  12   6        0.11        0.80      5.46 o 
   4  12   6      138.80      165.29     19.27 o 
 -11  13   6       20.81       34.54     12.44 o 
  -9  13   6        2.39        2.56      8.35 o 
  -7  13   6      333.99      291.36     16.22 o 
  -5  13   6      509.09      540.43     20.28 o 
  -3  13   6     1127.54     1234.85     23.44 o 
  -1  13   6      397.79      436.88     13.80 o 
   1  13   6        9.73        3.84      5.66 o 
   3  13   6       47.84       33.97     13.84 o 
 -10  14   6      160.75      169.21     16.54 o 
  -8  14   6       30.39       24.30     13.24 o 
  -6  14   6      431.30      432.70     25.85 o 
  -4  14   6        0.20       -0.38      5.58 o 
  -2  14   6       30.44       18.03      9.57 o 
   0  14   6        4.96       10.52      6.63 o 
   2  14   6        7.88       -7.05      6.14 o 
  -9  15   6      120.37      117.88     14.39 o 
  -7  15   6      101.73      148.66     14.60 o 
  -5  15   6      244.15      247.71     35.56 o 
  -3  15   6        0.19        3.33      6.84 o 
  -1  15   6       24.51       24.03      7.44 o 
   1  15   6       12.74        8.85      6.81 o 
  -6  16   6       99.43      111.27     14.91 o 
  -4  16   6       61.37       66.78     17.37 o 
  -2  16   6       48.34       44.41      9.36 o 
 -17   1   7      109.39       93.80     10.59 o 
 -15   1   7      168.45      171.68     11.43 o 
 -13   1   7      105.53      126.25      9.04 o 
 -11   1   7      421.21      366.89     17.24 o 
  -9   1   7      260.02      266.22     11.34 o 
  -7   1   7      707.31      662.62     15.35 o 
  -5   1   7        0.94       -0.63      1.86 o 
  -3   1   7      157.25      174.09      6.04 o 
  -1   1   7      596.24      684.34     15.34 o 
   1   1   7       38.83       37.75      5.20 o 
   3   1   7      859.40      908.64     25.67 o 
   5   1   7     1182.30     1116.63     24.16 o 
   7   1   7     1363.89     1539.14     36.74 o 
 -18   2   7       87.27       82.53     11.00 o 
 -16   2   7     1531.28     1513.06     38.71 o 
 -14   2   7      586.78      514.68     20.92 o 
 -12   2   7      107.43      115.26      9.07 o 
 -10   2   7     1178.33     1145.56     26.89 o 
  -8   2   7       63.74       79.30      6.38 o 
  -6   2   7     1060.40     1082.24     24.82 o 
  -4   2   7      549.33      447.73     19.47 o 
  -2   2   7     1335.40     1348.63     23.85 o 
   0   2   7     1446.69     1526.66     25.83 o 
   2   2   7     3709.64     3827.94     51.01 o 
   4   2   7     1097.99     1119.28     36.42 o 
   6   2   7       61.25       33.40     13.57 o 
   8   2   7       12.15        2.42      7.33 o 
 -17   3   7      240.58      258.71     16.57 o 
 -15   3   7      504.31      487.52     16.19 o 
 -13   3   7      384.95      367.70     14.28 o 
 -11   3   7       20.41       13.30      5.11 o 
  -9   3   7      114.43      100.57      8.00 o 
  -7   3   7       17.39       20.16      4.72 o 
  -5   3   7       58.93       67.92      3.71 o 
  -3   3   7     1312.28     1342.40     36.66 o 
  -1   3   7      974.36      993.28     20.45 o 
   1   3   7       50.11       59.99      5.80 o 
   3   3   7      351.22      408.29     13.32 o 
   5   3   7      692.24      713.61     38.00 o 
   7   3   7       59.20       37.56      7.37 o 
 -16   4   7        0.56       -2.11      8.81 o 
 -14   4   7      534.64      488.75     20.67 o 
 -12   4   7      242.98      284.52     11.41 o 
 -10   4   7     1934.07     1891.64     29.48 o 
  -8   4   7      193.94      231.68     13.01 o 
  -6   4   7      173.76      162.90      7.93 o 
  -4   4   7      673.11      641.18     11.63 o 
  -2   4   7     3196.62     3106.18     34.88 o 
   0   4   7      115.94      136.40      6.89 o 
   2   4   7        0.09       -0.66      3.78 o 
   4   4   7       88.84       91.35      7.96 o 
   6   4   7      922.80      867.22     99.08 o 
   8   4   7      126.34      130.95     10.95 o 
 -17   5   7      239.47      288.79     18.70 o 
 -15   5   7      253.89      243.26     15.48 o 
 -13   5   7      138.73      155.75     13.68 o 
 -11   5   7       70.26       84.62      7.63 o 
  -9   5   7      446.15      386.77     23.13 o 
  -7   5   7      355.57      318.00     21.78 o 
  -5   5   7     1342.65     1312.53     18.28 o 
  -3   5   7      601.58      641.45     23.61 o 
  -1   5   7      434.23      489.86     13.50 o 
   1   5   7      988.96      976.27     20.51 o 
   3   5   7      643.08      603.62     18.91 o 
   5   5   7      305.08      310.13     15.47 o 
   7   5   7      113.05      100.99      9.36 o 
 -16   6   7      280.10      316.38     16.00 o 
 -14   6   7      425.82      461.37     31.20 o 
 -12   6   7      452.20      406.95     14.66 o 
 -10   6   7      216.98      203.17     11.22 o 
  -8   6   7      285.61      296.59     11.52 o 
  -6   6   7      206.91      210.00      6.45 o 
  -4   6   7       32.93       29.20      4.73 o 
  -2   6   7     1614.26     1578.28     22.69 o 
   0   6   7       54.84       59.50      7.47 o 
   2   6   7      546.76      473.05     16.43 o 
   4   6   7      329.48      363.62     14.90 o 
   6   6   7      222.83      232.87     12.96 o 
 -15   7   7        4.58        2.41      7.97 o 
 -13   7   7      823.60      722.88     48.05 o 
 -11   7   7      151.19      151.53     15.75 o 
  -9   7   7      589.62      617.41     26.30 o 
  -7   7   7      722.68      732.37     21.32 o 
  -5   7   7       27.26       20.28      3.67 o 
  -3   7   7       33.74       26.82      8.87 o 
  -1   7   7      881.59      880.44     25.55 o 
   1   7   7       26.43       29.44      6.79 o 
   3   7   7      523.61      507.96     23.35 o 
   5   7   7      165.43      135.80     10.86 o 
   7   7   7       94.32       84.53      9.55 o 
 -16   8   7        0.96       -0.99      8.34 o 
 -14   8   7      152.16      143.48     13.58 o 
 -12   8   7      402.83      378.60     28.62 o 
 -10   8   7      189.47      188.12     14.65 o 
  -8   8   7        0.37       -0.37      5.09 o 
  -6   8   7       69.94       79.76      5.39 o 
  -4   8   7      262.97      271.55     13.95 o 
  -2   8   7     2481.87     2567.72     38.89 o 
   0   8   7      447.32      426.91     25.79 o 
   2   8   7      902.48      947.59    100.98 o 
   4   8   7       74.22       56.75      8.42 o 
   6   8   7      209.87      202.13     37.19 o 
 -15   9   7       55.73       52.72     11.23 o 
 -13   9   7      188.49      149.48     13.78 o 
 -11   9   7        9.89        2.52      7.05 o 
  -9   9   7       23.47       19.72      6.02 o 
  -7   9   7      443.55      400.65     19.67 o 
  -5   9   7      443.83      453.39     16.88 o 
  -3   9   7       28.99       31.55      6.10 o 
  -1   9   7       26.02       17.67      7.75 o 
   1   9   7        5.19        1.56      5.97 o 
   3   9   7        5.65       10.40     11.40 o 
   5   9   7      179.36      212.32     13.77 o 
 -14  10   7      294.28      312.41     19.65 o 
 -12  10   7      113.17      114.98     14.14 o 
 -10  10   7        5.06       15.32      7.58 o 
  -8  10   7      313.85      319.70     16.11 o 
  -6  10   7        0.10       -2.62      2.78 o 
  -4  10   7      230.08      216.98     10.21 o 
  -2  10   7      439.02      461.47     33.40 o 
   0  10   7      527.68      506.58     17.58 o 
   2  10   7       94.17       89.65      9.36 o 
   4  10   7      482.90      558.75     29.59 o 
 -13  11   7       73.12       73.73     11.47 o 
 -11  11   7      450.98      451.05     28.64 o 
  -9  11   7        2.21       -0.32      8.02 o 
  -7  11   7       65.09       81.74      8.73 o 
  -5  11   7      275.62      307.34      9.99 o 
  -3  11   7      689.04      673.97     18.08 o 
  -1  11   7       69.64       79.56      8.32 o 
   1  11   7       33.12       48.04     10.59 o 
   3  11   7      151.65      153.04     11.02 o 
 -12  12   7       40.51       36.22     10.11 o 
 -10  12   7      383.55      399.41     19.16 o 
  -8  12   7       91.68       69.71     12.88 o 
  -6  12   7       99.34      113.43      7.16 o 
  -4  12   7      821.93      893.52     34.52 o 
  -2  12   7       47.64       57.39      7.81 o 
   0  12   7        0.27       -1.95      9.23 o 
   2  12   7        8.45        9.79      6.44 o 
 -11  13   7      391.66      413.21     22.58 o 
  -9  13   7      287.39      323.50     16.99 o 
  -7  13   7      272.44      244.23     18.06 o 
  -5  13   7      283.74      314.87     13.17 o 
  -3  13   7      597.73      670.04     56.07 o 
  -1  13   7       11.92       13.38      6.14 o 
   1  13   7      467.07      577.43     19.38 o 
 -10  14   7       50.37       70.16     12.59 o 
  -8  14   7      183.89      211.74     16.53 o 
  -6  14   7      141.23      163.66     13.32 o 
  -4  14   7      104.83      101.52      9.60 o 
  -2  14   7        5.88        1.19      5.92 o 
   0  14   7       14.24       10.59      7.21 o 
  -7  15   7      198.68      218.47     15.65 o 
  -5  15   7       30.29       41.26     23.35 o 
  -3  15   7       35.60       15.92     10.54 o 
 -18   0   8       19.05        2.17     15.20 o 
 -16   0   8       74.05       54.18     11.84 o 
 -14   0   8      284.48      228.85     21.45 o 
 -12   0   8    13202.14    12773.29    185.17 o 
 -10   0   8     2194.60     2272.75     47.09 o 
  -8   0   8        8.56       12.49     10.86 o 
  -6   0   8     2513.93     2835.72    135.46 o 
  -4   0   8        7.77        1.46      2.66 o 
  -2   0   8       50.21       68.80     14.12 o 
   0   0   8     5622.94     5214.70    120.53 o 
   2   0   8        7.64       16.97      6.24 o 
   4   0   8      828.60      777.12     23.01 o 
   6   0   8      138.57      158.53     13.57 o 
 -17   1   8       88.62      101.36     11.47 o 
 -15   1   8      176.72      175.79      9.97 o 
 -13   1   8      426.01      445.30     16.00 o 
 -11   1   8      422.36      400.37     18.17 o 
  -9   1   8     2505.51     2468.44     44.54 o 
  -7   1   8     1056.35     1009.52     51.57 o 
  -5   1   8     2573.37     2416.60     43.27 o 
  -3   1   8       58.74       63.74      5.40 o 
  -1   1   8      720.88      735.47     17.49 o 
   1   1   8        3.60        6.27      5.44 o 
   3   1   8     1591.31     1507.85     31.52 o 
   5   1   8      181.36      151.68     10.93 o 
   7   1   8      123.00      111.86      8.63 o 
 -16   2   8       22.66       25.15      8.52 o 
 -14   2   8      113.34       96.29      9.15 o 
 -12   2   8        1.87       -7.34      5.98 o 
 -10   2   8       13.92       14.57      5.94 o 
  -8   2   8      492.89      501.24     15.76 o 
  -6   2   8      243.40      261.31     12.04 o 
  -4   2   8       31.15       38.20      5.46 o 
  -2   2   8      384.80      364.31     18.17 o 
   0   2   8      526.67      588.87     29.00 o 
   2   2   8       31.29       16.34      4.90 o 
   4   2   8      379.81      383.80     14.03 o 
   6   2   8      333.14      332.98     14.72 o 
 -17   3   8       19.91        9.29      7.93 o 
 -15   3   8      560.27      488.84     22.06 o 
 -13   3   8       25.34       33.94      6.93 o 
 -11   3   8     1125.49     1110.12     26.66 o 
  -9   3   8       96.99       90.35      6.77 o 
  -7   3   8     1176.76     1148.31     25.06 o 
  -5   3   8       47.07       63.52      7.20 o 
  -3   3   8      331.34      311.38     25.25 o 
  -1   3   8      295.93      287.45     15.67 o 
   1   3   8      389.58      393.21     13.66 o 
   3   3   8      394.77      384.12     13.88 o 
   5   3   8      760.12      790.17    100.44 o 
 -16   4   8       11.86       19.16      8.88 o 
 -14   4   8      351.82      362.69     25.55 o 
 -12   4   8     1186.22     1155.22     28.34 o 
 -10   4   8      298.02      268.24     22.26 o 
  -8   4   8      888.47      868.45     20.04 o 
  -6   4   8        0.37       -4.21      4.39 o 
  -4   4   8        8.11       15.48      3.99 o 
  -2   4   8      140.32      134.77      6.93 o 
   0   4   8     1496.30     1449.97     27.51 o 
   2   4   8      557.53      482.70     15.47 o 
   4   4   8        1.42        3.26      5.16 o 
   6   4   8       47.74       24.41      6.73 o 
 -17   5   8      120.31      126.15     14.01 o 
 -15   5   8      330.82      300.74     16.07 o 
 -13   5   8      330.73      365.83     23.43 o 
 -11   5   8     2373.28     2190.81     39.14 o 
  -9   5   8      167.15      242.77     14.50 o 
  -7   5   8      413.26      428.98     14.42 o 
  -5   5   8     2127.04     2103.51     37.61 o 
  -3   5   8      166.60      142.66     19.35 o 
  -1   5   8      559.83      507.08     15.74 o 
   1   5   8       11.86       22.88      6.42 o 
   3   5   8      743.21      748.12     25.25 o 
   5   5   8      193.69      244.98     20.09 o 
 -16   6   8       20.99       17.50     11.40 o 
 -14   6   8      526.01      533.35     57.02 o 
 -12   6   8      477.42      523.43     18.08 o 
 -10   6   8     1252.25     1209.43     29.95 o 
  -8   6   8      250.30      242.90     21.38 o 
  -6   6   8      641.93      601.94     18.73 o 
  -4   6   8      748.66      754.56     15.15 o 
  -2   6   8      259.19      238.16      9.27 o 
   0   6   8     1018.15     1021.70     23.66 o 
   2   6   8     1621.34     1576.68     32.14 o 
   4   6   8      138.15      155.83     10.89 o 
 -15   7   8       85.16      113.36     11.45 o 
 -13   7   8      189.49      160.88     14.37 o 
 -11   7   8      528.80      550.97     18.00 o 
  -9   7   8      820.07      906.05     22.57 o 
  -7   7   8     1083.92     1092.72     22.64 o 
  -5   7   8        0.00        0.74      3.67 o 
  -3   7   8     1897.33     1909.50     37.26 o 
  -1   7   8        4.25       -1.13      5.49 o 
   1   7   8     1395.66     1412.25     31.08 o 
   3   7   8      131.78      113.39     19.54 o 
   5   7   8      103.27      106.75     11.13 o 
 -14   8   8       19.78       21.64      9.48 o 
 -12   8   8      519.16      573.92     21.40 o 
 -10   8   8     3112.76     3245.12     48.55 o 
  -8   8   8      673.03      651.33     18.14 o 
  -6   8   8       76.11       77.40      9.77 o 
  -4   8   8      793.97      661.80     50.71 o 
  -2   8   8      407.78      404.20     21.95 o 
   0   8   8        0.00       -6.51      6.51 o 
   2   8   8       15.28        6.22      4.98 o 
   4   8   8      271.14      268.15     15.20 o 
 -15   9   8       15.71       15.60      9.91 o 
 -13   9   8       14.26        6.30      8.28 o 
 -11   9   8        0.16       -1.73      7.91 o 
  -9   9   8      627.97      565.59     26.64 o 
  -7   9   8       88.79       84.73      8.39 o 
  -5   9   8      176.97      189.28     12.92 o 
  -3   9   8      599.98      628.77     17.60 o 
  -1   9   8     1131.34     1150.22     28.75 o 
   1   9   8        2.82       -7.54      8.69 o 
   3   9   8      387.95      441.52     18.77 o 
 -14  10   8       12.33       13.79      8.50 o 
 -12  10   8      101.17      115.20     10.98 o 
 -10  10   8      567.70      561.41     21.70 o 
  -8  10   8        2.78       -1.19      6.58 o 
  -6  10   8      110.60      109.72     11.70 o 
  -4  10   8       77.21       75.42      7.44 o 
  -2  10   8      318.80      391.01     15.57 o 
   0  10   8      163.49      169.97     15.20 o 
   2  10   8        0.44       -7.87      5.56 o 
 -13  11   8      136.80      137.91     11.79 o 
 -11  11   8       54.60       75.73     10.70 o 
  -9  11   8      156.00      183.75     21.56 o 
  -7  11   8       39.01       35.69      9.77 o 
  -5  11   8      270.85      273.47     19.52 o 
  -3  11   8      131.40      164.17     17.48 o 
  -1  11   8      752.31      767.79     23.88 o 
   1  11   8      664.27      638.16     47.23 o 
 -12  12   8       36.84       53.13     10.83 o 
 -10  12   8      457.84      465.38     49.63 o 
  -8  12   8      165.28      176.97     12.61 o 
  -6  12   8       24.28       18.98     10.12 o 
  -4  12   8        1.74        0.37      5.64 o 
  -2  12   8     1153.47     1224.56     30.17 o 
   0  12   8      482.04      499.60     19.69 o 
  -9  13   8      299.63      353.81     18.01 o 
  -7  13   8      139.79      137.72     15.52 o 
  -5  13   8       25.55       13.65     12.78 o 
  -3  13   8      526.29      562.18     18.04 o 
  -1  13   8       74.19      102.01     10.52 o 
  -8  14   8      103.61       89.39     15.62 o 
  -6  14   8       27.71       49.95     20.09 o 
  -4  14   8       79.03       80.45     11.67 o 
 -17   1   9        0.00        5.89      7.33 o 
 -15   1   9      247.32      260.52     11.35 o 
 -13   1   9      783.54      697.21     20.15 o 
 -11   1   9      267.96      265.48     19.20 o 
  -9   1   9     3102.72     3039.25     57.44 o 
  -7   1   9      362.77      423.15     17.08 o 
  -5   1   9       95.24       96.43     19.54 o 
  -3   1   9       19.82       13.36      5.30 o 
  -1   1   9     2886.58     2830.30     46.68 o 
   1   1   9      208.48      248.74     10.22 o 
   3   1   9      201.58      206.66      8.89 o 
   5   1   9        4.04        4.89      5.12 o 
 -16   2   9        0.83        2.56      6.94 o 
 -14   2   9        3.06       10.99      6.58 o 
 -12   2   9        2.53       -1.96      6.21 o 
 -10   2   9       65.86       57.75      7.35 o 
  -8   2   9     2189.30     2113.28     36.72 o 
  -6   2   9     7776.97     7608.51    129.75 o 
  -4   2   9      416.73      418.68     23.35 o 
  -2   2   9     1679.27     1715.60     30.47 o 
   0   2   9      163.70      153.42     10.80 o 
   2   2   9      608.96      620.78     24.26 o 
   4   2   9        7.40        3.64      5.20 o 
 -17   3   9      369.69      376.32     17.93 o 
 -15   3   9      108.49       97.13     12.67 o 
 -13   3   9      241.31      231.91     15.28 o 
 -11   3   9      606.20      588.64     25.31 o 
  -9   3   9     2053.06     2000.90     41.28 o 
  -7   3   9        6.85       -3.28      7.11 o 
  -5   3   9     1663.16     1594.55     45.38 o 
  -3   3   9      701.52      566.80     24.73 o 
  -1   3   9        0.63        5.44      4.59 o 
   1   3   9        4.46       -5.21      3.47 o 
   3   3   9      170.14      133.41     27.69 o 
   5   3   9      191.33      189.55     12.58 o 
 -16   4   9       11.63       10.24      7.60 o 
 -14   4   9      673.34      646.78     28.26 o 
 -12   4   9     1141.70     1159.48     29.14 o 
 -10   4   9      389.04      375.73     12.56 o 
  -8   4   9      502.65      517.47     18.03 o 
  -6   4   9      939.93      844.03     38.61 o 
  -4   4   9      168.76      179.53     36.65 o 
  -2   4   9      436.66      409.30     12.43 o 
   0   4   9      624.01      630.54     24.13 o 
   2   4   9       21.64       23.89     10.04 o 
   4   4   9       10.68        4.73      5.65 o 
 -15   5   9      124.97      118.66     12.38 o 
 -13   5   9      291.56      315.14     26.02 o 
 -11   5   9        0.33       -0.37      6.08 o 
  -9   5   9       53.53       62.23      7.60 o 
  -7   5   9     1302.56     1211.80     40.85 o 
  -5   5   9       65.91       74.30     12.51 o 
  -3   5   9      236.47      208.35     16.35 o 
  -1   5   9        9.69        3.05      4.41 o 
   1   5   9     1570.57     1515.55     72.48 o 
   3   5   9      138.40      159.48     11.58 o 
 -16   6   9       18.06        8.79      8.92 o 
 -14   6   9      340.51      378.94     21.12 o 
 -12   6   9      475.24      414.66     15.62 o 
 -10   6   9     1055.16     1012.40     23.64 o 
  -8   6   9      283.77      294.76     14.36 o 
  -6   6   9      587.92      555.03     24.39 o 
  -4   6   9     4157.73     3998.21     96.85 o 
  -2   6   9      576.03      553.56     15.10 o 
   0   6   9      185.12      187.41     10.95 o 
   2   6   9        8.14       11.29      8.96 o 
   4   6   9       48.20       53.47     13.03 o 
 -15   7   9        0.02        3.34      8.57 o 
 -13   7   9        2.19       -0.73      7.31 o 
 -11   7   9      293.51      292.73     12.62 o 
  -9   7   9      415.42      429.09     19.36 o 
  -7   7   9      399.33      427.55     17.49 o 
  -5   7   9     1661.56     1571.56     71.94 o 
  -3   7   9      129.66      133.85     11.46 o 
  -1   7   9       92.35       89.06     11.13 o 
   1   7   9       13.51       15.47      6.18 o 
   3   7   9      201.89      175.81     12.89 o 
 -14   8   9       31.76       38.58      8.99 o 
 -12   8   9      129.25      135.61     14.19 o 
 -10   8   9       21.75       28.45      7.26 o 
  -8   8   9       53.15       57.16      9.80 o 
  -6   8   9      326.11      290.06     25.81 o 
  -4   8   9     1014.31     1056.87     46.42 o 
  -2   8   9       25.33       20.34      9.23 o 
   0   8   9       86.28      105.51      9.96 o 
   2   8   9       37.46       43.46      8.72 o 
 -13   9   9      213.04      229.79     13.96 o 
 -11   9   9      112.84      113.85     13.14 o 
  -9   9   9       37.11       26.61     11.04 o 
  -7   9   9      369.68      398.43     24.81 o 
  -5   9   9      372.45      395.38     72.21 o 
  -3   9   9       93.24      106.77     17.92 o 
  -1   9   9       15.42       21.90      6.68 o 
   1   9   9      245.16      250.05     13.93 o 
 -12  10   9       55.79       66.39      9.91 o 
 -10  10   9      334.85      330.87     18.48 o 
  -8  10   9      359.91      419.05     19.06 o 
  -6  10   9      340.59      378.70     18.22 o 
  -4  10   9      503.20      488.62     46.69 o 
  -2  10   9      451.73      444.36     22.53 o 
   0  10   9      484.96      465.63     35.02 o 
 -11  11   9      470.61      489.42     23.03 o 
  -9  11   9        2.04        0.54     10.75 o 
  -7  11   9        1.41       -4.24      8.23 o 
  -5  11   9      210.96      206.31     27.69 o 
  -3  11   9      235.60      239.97     20.63 o 
  -1  11   9       73.82       86.70     12.49 o 
 -10  12   9       11.55        7.22     12.75 o 
  -8  12   9        6.81       -3.50     12.51 o 
  -6  12   9      166.41      153.12     20.96 o 
  -4  12   9       18.06        2.17     19.54 o 
  -2  12   9      633.67      667.01     22.84 o 
  -7  13   9      106.30       84.15     28.77 o 
  -5  13   9        3.42       -7.71     12.82 o 
 -16   0  10       10.29       11.90     10.73 o 
 -14   0  10        7.27       20.74     12.44 o 
 -12   0  10      294.42      267.50     31.49 o 
 -10   0  10     1806.01     1734.07     77.64 o 
  -8   0  10        0.36      -11.40     11.94 o 
  -6   0  10      767.59      799.71     55.92 o 
  -4   0  10       16.82        5.43     16.29 o 
  -2   0  10        4.70        0.27      4.64 o 
   0   0  10     1008.16      904.01     30.95 o 
   2   0  10      240.68      258.25     14.66 o 
 -15   1  10        0.08       -2.44      7.01 o 
 -13   1  10      132.92      121.28     11.57 o 
 -11   1  10      322.61      319.10     12.12 o 
  -9   1  10       67.41       86.84     12.08 o 
  -7   1  10     3218.49     2900.83     74.97 o 
  -5   1  10        1.32       -2.81      9.74 o 
  -3   1  10      376.65      367.51     36.10 o 
  -1   1  10      152.27      189.52     10.83 o 
   1   1  10       38.97       43.72      5.27 o 
   3   1  10       10.45       19.88      4.74 o 
 -16   2  10       26.34       21.92      7.78 o 
 -14   2  10       69.53       79.10      9.72 o 
 -12   2  10       37.03       23.10      6.90 o 
 -10   2  10        8.64        5.26      5.96 o 
  -8   2  10     1163.50     1230.67     52.97 o 
  -6   2  10      646.45      596.00     26.43 o 
  -4   2  10      146.86      122.43     13.73 o 
  -2   2  10      352.96      361.84     12.35 o 
   0   2  10        2.05        4.59      4.46 o 
   2   2  10       67.58       65.73      8.20 o 
 -15   3  10       17.13       10.11      7.92 o 
 -13   3  10       84.80       61.71      8.52 o 
 -11   3  10        0.61       -2.11      6.41 o 
  -9   3  10      591.80      440.87     50.76 o 
  -7   3  10      968.59      756.55     52.12 o 
  -5   3  10      205.09      180.25     21.18 o 
  -3   3  10      209.64      213.99     15.46 o 
  -1   3  10        0.03       -0.24      4.49 o 
   1   3  10       24.05       17.24      6.24 o 
 -16   4  10        0.21        2.19      8.21 o 
 -14   4  10      114.32       97.78     10.27 o 
 -12   4  10      226.03      224.68     11.99 o 
 -10   4  10      165.04      171.09     11.86 o 
  -8   4  10       13.60        7.21      9.35 o 
  -6   4  10      616.25      631.99     33.01 o 
  -4   4  10      286.60      269.30     22.69 o 
  -2   4  10        8.94        8.97      4.92 o 
   0   4  10       57.86       53.47      8.77 o 
   2   4  10       29.70       14.07      7.87 o 
 -15   5  10        6.38        2.75      7.48 o 
 -13   5  10        9.03        1.51      6.62 o 
 -11   5  10     1173.92     1199.84     32.18 o 
  -9   5  10       16.93       18.33      8.66 o 
  -7   5  10      417.11      398.37     20.32 o 
  -5   5  10       37.31       40.70     11.65 o 
  -3   5  10      137.83      112.40     16.70 o 
  -1   5  10       12.33        3.64      4.90 o 
   1   5  10      230.70      156.94     23.35 o 
 -14   6  10       41.10       41.70      9.80 o 
 -12   6  10      683.12      630.00     43.88 o 
 -10   6  10        9.08        2.48      8.77 o 
  -8   6  10     1523.73     1539.32     52.93 o 
  -6   6  10     1039.07      925.48     40.04 o 
  -4   6  10        6.63        3.45     11.88 o 
  -2   6  10      213.45      230.60     10.65 o 
   0   6  10       90.45       73.28      9.23 o 
 -13   7  10       31.49       36.79      8.83 o 
 -11   7  10      172.74      125.72     15.56 o 
  -9   7  10     2063.20     1997.15     43.66 o 
  -7   7  10      507.51      452.79     42.35 o 
  -5   7  10      154.07      116.36     17.67 o 
  -3   7  10      655.20      638.72     27.63 o 
  -1   7  10      250.18      266.72     12.99 o 
   1   7  10        1.04       -0.08      6.24 o 
 -14   8  10      131.61      148.04     17.44 o 
 -12   8  10        0.34       -0.57      7.14 o 
 -10   8  10       36.43       35.15     10.30 o 
  -8   8  10       52.15       47.94     16.23 o 
  -6   8  10      133.58      139.37     15.52 o 
  -4   8  10      268.34      265.67     18.42 o 
  -2   8  10      139.07      143.77     11.31 o 
   0   8  10      124.65      102.78     10.70 o 
 -13   9  10      291.83      326.33     27.50 o 
 -11   9  10       62.45       57.82     11.36 o 
  -9   9  10       37.53       42.24     11.82 o 
  -7   9  10       17.30        1.86     12.12 o 
  -5   9  10       10.93       -2.05     11.73 o 
  -3   9  10        0.02      -11.94     16.83 o 
  -1   9  10        0.07        4.89      5.95 o 
 -10  10  10      185.36      224.98     14.19 o 
  -8  10  10        4.26       -0.89     10.13 o 
  -6  10  10       41.29       57.11     12.28 o 
  -4  10  10        0.59       -5.43     20.63 o 
  -2  10  10       12.54       -3.22      8.42 o 
  -9  11  10       72.00       77.67     11.89 o 
  -7  11  10       25.14       43.02     13.24 o 
  -5  11  10       76.77       89.04     19.00 o 
 -15   1  11      184.35      197.13     11.51 o 
 -13   1  11       29.61       32.08      8.08 o 
 -11   1  11        8.05        1.36     11.67 o 
  -9   1  11        0.15        4.34      8.45 o 
  -7   1  11      189.29      230.22     18.73 o 
  -5   1  11       66.62       53.90     13.55 o 
  -3   1  11      369.49      414.81     47.78 o 
  -1   1  11       61.59       41.50      6.74 o 
 -14   2  11      183.86      226.37     17.16 o 
 -12   2  11       10.84       -4.32      7.40 o 
 -10   2  11       84.74      187.31     48.05 o 
  -8   2  11      183.23      162.81     16.47 o 
  -6   2  11       67.12       70.69     20.90 o 
  -4   2  11       52.68       25.63     12.75 o 
  -2   2  11      164.60      206.23     17.96 o 
   0   2  11        0.79        0.85      3.69 o 
 -15   3  11        7.41        1.36      7.55 o 
 -13   3  11       25.21       27.35      8.32 o 
 -11   3  11       93.31       93.84     16.18 o 
  -9   3  11       87.49       67.65     17.66 o 
  -7   3  11      181.87      216.64     15.65 o 
  -5   3  11       13.96       14.32     12.47 o 
  -3   3  11      198.52      265.47     17.44 o 
  -1   3  11        4.45        4.58     12.21 o 
 -14   4  11       25.68       38.48      9.24 o 
 -12   4  11       87.66       92.05     10.74 o 
 -10   4  11        0.08       -2.71      9.89 o 
  -8   4  11       87.92       87.07     14.60 o 
  -6   4  11      169.04      156.31     17.26 o 
  -4   4  11       44.11       62.44     15.47 o 
  -2   4  11      216.83      187.70     19.28 o 
 -13   5  11       67.82       71.68     11.34 o 
 -11   5  11      205.22      253.60     20.90 o 
  -9   5  11       40.81       37.75     14.06 o 
  -7   5  11       78.22       77.25     18.73 o 
  -5   5  11        3.39       -5.61     10.24 o 
  -3   5  11       38.49       36.45     14.06 o 
  -1   5  11      362.15      446.82     36.38 o 
 -12   6  11      108.07      153.57     17.13 o 
 -10   6  11       61.37       56.15     10.70 o 
  -8   6  11       26.05       24.06     11.84 o 
  -6   6  11       24.86       12.77     11.55 o 
  -4   6  11       22.23       22.99     12.44 o 
  -2   6  11       79.68      100.44     19.00 o 
 -11   7  11       54.97       80.96     11.71 o 
  -9   7  11        5.64       11.54     12.21 o 
  -7   7  11        0.13        1.17     12.75 o 
  -5   7  11       59.66       52.79     10.90 o 
  -3   7  11      162.02      160.70     35.83 o 
 -10   8  11      191.97      197.21     17.37 o 
  -8   8  11       17.07       12.67     10.55 o 
  -6   8  11        3.22        5.75     12.09 o 
  -4   8  11      110.04      108.58     20.63 o 
  -9   9  11      210.31      292.98     30.67 o 
  -7   9  11      205.41      216.61     22.16 o 
 -12   0  12        0.72        3.26     16.83 o 
 -10   0  12       52.20       35.83     17.37 o 
  -8   0  12      901.29      757.37     56.46 o 
  -6   0  12       90.86       54.29     20.63 o 
  -4   0  12     1305.34     1282.36     80.35 o 
 -13   1  12        0.03       -1.09     12.28 o 
 -11   1  12      134.81      186.77     29.05 o 
  -9   1  12       30.51       18.16     10.12 o 
  -7   1  12       97.81       76.05     19.27 o 
  -5   1  12       63.75       46.88     18.54 o 
  -3   1  12      688.18      734.08     35.82 o 
 -12   2  12       34.08       45.86     10.55 o 
 -10   2  12        6.63        1.00      9.63 o 
  -8   2  12        0.71       -4.42      9.78 o 
  -6   2  12       33.99       19.54     14.59 o 
  -4   2  12       14.03       25.75     10.82 o 
 -13   3  12        5.06       16.17     13.68 o 
 -11   3  12      115.40      141.18     17.84 o 
  -9   3  12        1.92       -5.89      9.44 o 
  -7   3  12       39.90       45.15     29.86 o 
  -5   3  12      181.97      266.32     45.33 o 
 -12   4  12       78.56      119.37     14.84 o 
 -10   4  12        4.27       -6.20     11.70 o 
  -8   4  12       35.34       36.14     11.73 o 
  -6   4  12      239.32      245.05     29.32 o 
  -4   4  12      214.39      236.91     19.43 o 
 -11   5  12       38.66       42.85     12.51 o 
  -9   5  12        0.71       -3.24     11.50 o 
  -7   5  12        5.49       -1.16     10.51 o 
  -5   5  12       51.73       50.47     12.09 o 
  -8   6  12      157.23      183.74     14.74 o 
                                                 
